# Supplementary material for: Heterogeneity of hepatocyte dynamics restores liver architecture after chemical, physical or viral damage
Source: Nat Commun. 2024 Feb 10;15:1247. doi: 10.1038/s41467-024-45439-0 (PMC10858916; doi:10.1038/s41467-024-45439-0)
Supplement: Supplementary file 4 — Source Data [file 41467_2024_45439_MOESM4_ESM.xlsx]

## Sheet: Figure 1
		Figure 1D						Figure 1E											Figure 1F													Figure 1G	mOrange			mCherry			mCerulean
																				mOrange			mCherry			mCerulean							PP	Mid	PC	PP	Mid	PC	PP	Mid	PC
		Total area (um2)	mOrange	mCherry	mCerulean	CAG-EGFP			mOrange			mCherry			mCerulean				% of colored hepatocytes per zone	PP	Mid	PC	PP	Mid	PC	PP	Mid	PC				# cells per clone	1	1	1	1	1	1	1	1	1
			199660	150163	220813	82871.2			Mean	SEM	N	Mean	SEM	N	Mean	SEM	N			2.78075	1.81818	3.74332	1.64218	2.67934	1.72861	2.25694	3.125	1.73611					1	1	1	1	1	1	1	1	1
			175760	133125	211118	69779.6		% of colored hepatocytes	30	2.36878	9	26	1.88889	9	44	3.61325	9			0.641711	3.31551	0.855615	1.1236	2.33362	0.432152	1.21528	1.44676	1.50463					1	1	1	1	1	1	1	1	1
			207740	173496	240567	55767														0.641711	2.13904	0.855615	0.518583	1.90147	0.691443	0.810185	1.90972	1.09954					1	1	5	1	1	1	1	3	2
																				0.641711	4.06417	1.71123	0.691443	2.67934	1.1236	0.694444	1.79398	1.79398					1	1	5	1	1	1	1	3	2
																				0.427807	1.28342	0.855615	0.432152	1.9879	0.691443	0.925926	1.33102	0.636574					1	1	5	1	1	1	1	3	2
																				0.427807	1.92513	0.641711	0.432152	1.29646	0.432152	0.520833	1.33102	0.810185					1	1	5	1	1	1	1	3	2
	Figure 1H																			0.320856	0.962567	0.427807	0.259291	1.1236	0.518583	0.520833	1.85185	0.636574					1	1	1	1	1	1	1	3	2
	Relative frequency (%)		mOrange			mCherry			mCerulean											0.962567	0.748663	0.534759	0.864304	1.81504	0.605013	1.21528	1.67824	1.21528					1	1	1	1	1	1	1	4	2
	Clone size (cell number)	1	11.6424	25.3638	15.8004	11.8681	18.2418	14.9451	17.8571	50.5952	14.881									1.28342	1.92513	0.213904	0.345722	1.90147	0.691443	0.752315	0.520833	0.694444					1	1	1	1	1	1	1	1	2
		2	2.4948	14.3451	5.40541	5.27473	12.0879	8.79121	4.16667	4.7619	2.04082									0.855615	0.855615	0.106952	0.259291	0.777874	0.950735	0.810185	0.868056	0.694444					1	2	1	1	1	1	1	1	2
		3	2.079	9.77131	2.079	2.85714	10.3297	4.61538	1.10544	1.70068	0.935374									0.320856	0.962567	0.427807	0.345722	1.55575	0.691443	0.868056	1.15741	0.347222					1	2	1	1	1	1	2	1	2
		4	0.831601	4.5738	3.3264	0.879121	4.83516	1.0989	0.170068	0.85034	0.42517									0.427807	1.39037	0.641711	0.345722	1.46932	1.29646	0.810185	1.27315	0.636574					1	2	1	2	1	2	2	1	2
		5	0	0	1.4553	0	3.51648	0.659341	0	0.340136	0.170068									0.748663	0.962567	0.962567	0.777874	2.33362	1.1236	0.925926	1.85185	0.868056					1	2	1	2	1	2	2	1	2
																				1.06952	1.39037	1.39037	0.345722	1.72861	0.605013	1.27315	1.27315	0.868056					1	2	1	2	1	2	2	1	2
																				0.320856	1.28342	0.641711	0.0864304	1.64218	0.432152	0.636574	1.21528	0.462963					1	2	1	2	1	2	2	1	2
		Figure 1I																		0.534759	2.45989	0.641711	0.432152	2.42005	0.950735	0.347222	2.95139	0.405093					1	2	1	2	1	2	2	1	2
																				1.17647	2.24599	1.06952	0.432152	2.93863	0.864304	0.347222	3.87731	0.405093					2	3	1	2	1	2	2	1	2
		Ki67+ hepatocytes per field of view (10X)	PP	Mid	PC															1.39037	2.8877	0.962567	0.432152	3.19793	0.691443	0.347222	3.41435	0.405093					2	3	1	2	2	3	2	1	1
			0	0	0															1.71123	1.92513	0.748663	0.518583	3.54365	0.777874	0.868056	3.47222	0.578704					2	3	2	2	2	3	2	1	1
			0	0	0															1.39037	3.63636	1.17647	1.03717	4.49438	1.46932	0.752315	3.24074	0.347222					2	3	2	2	2	3	2	1	1
			0	0	0															0.427807	1.49733	0.855615	0.605013	1.38289	0.950735	0.462963	1.96759	0.462963					3	3	2	3	2	3	2	1	1
			0	0	0															0.641711	1.60428	0.641711	0.345722	2.8522	0.864304	0.810185	1.50463	0.578704					3	3	2	3	2	3	2	1	1
			0	0	0															0.855615	1.17647	1.06952	0.777874	2.33362	0.777874	0.578704	2.37269	0.405093					3	4	3	3	2	3	3	1	1
			1	3	0															0.534759	3.85027	1.17647	0.605013	3.45722	0.864304	1.09954	3.00926	0.578704					1	4	4	3	2	4	3	1	1
			1	0	0															0.855615	1.28342	1.06952	0.432152	3.1115	1.03717	0.925926	2.48843	0.694444					1	1	4	3	2	5	4	1	1
			0	2	0															1.28342	2.24599	0.748663	0.432152	3.80294	0.777874	1.04167	2.66204	0.983796					1	1	4	4	3	1	1	1	1
			0	3	0															0.534759	1.92513	0.855615	0.432152	1.64218	0.605013	1.15741	2.71991	0.868056					1	1	4	4	3	1	1	1	1
			2	1	0																												1	1	4	4	3	1	1	1	1
			2	3	0																												1	1	1	1	3	1	1	1	1
			0	2	0																												1	1	1	1	3	1	1	1	1
			0	2	0																												1	1	1	1	3	1	1	1	1
			1	2	1																												1	1	1	1	3	1	1	1	1
			0	2	0																												1	1	1	1	4	1	1	1	1
			2	0	0																												1	1	1	1	4	1	1	1	1
			1	1	1																												1	1	1	1	4	1	1	1	1
			0	2	0																												1	1	1	1	5	1	1	1	1
			0	2	2																												1	1	1	1	5	1	1	1	1
			0	4	2																												1	1	1	1	5	1	1	1	1
			0	0	0																												1	1	1	1	5	1	1	1	1
			0	0	0																												1	1	1	1	5	1	1	1	1
			0	1	1																												1	1	1	1	5	1	1	1	1
			0	0	0																												1	1	1	1	1	1	1	1	1
			0	1	0																												2	1	1	1	1	1	1	1	1
			1	0	0																												2	1	1	1	1	1	1	1	1
			0	2	2																												2	1	1	1	1	1	1	1	1
			0	1	0																												2	2	1	1	1	1	1	1	1
			1	4	2																												2	2	1	1	1	1	1	1	1
			0	7	0																												2	2	1	1	1	1	1	1	1
			1	7	1																												2	2	1	1	1	1	1	1	1
			0	7	1																												2	2	1	1	1	1	1	1	1
			0	5	1																												3	2	1	1	1	2	1	1	1
			0	4	0																												3	2	1	2	1	2	1	1	1
			0	4	0																												3	2	2	2	1	2	1	1	1
			0	7	0																												3	2	2	2	1	2	1	1	1
			0	6	0																												1	2	2	2	1	2	1	1	1
			0	8	0																												1	2	2	2	1	2	1	1	1
			1	21	3																												1	2	2	2	1	2	1	1	1
			4	12	2																												1	2	2	2	1	2	1	1	1
			2	12	2																												1	2	2	2	1	2	1	1	1
			3	7	1																												2	2	2	3	1	2	1	1	1
			3	14	3																												2	2	2	3	1	2	1	1	1
			0	25	0																												2	2	2	3	1	2	1	1	1
			0	17	1																												2	2	2	3	1	2	1	1	1
			1	23	2																												2	2	2	1	1	2	1	1	1
			5	20	2																												2	3	3	1	1	2	1	1	1
			3	10	0																												2	3	3	1	1	2	1	1	1
																																	2	3	3	1	1	2	1	1	1
																																	3	3	4	1	1	3	1	1	1
																																	3	3	4	1	1	3	1	1	1
																																	3	3	1	1	1	3	1	1	1
																																	4	3	1	1	1	3	1	1	1
																																	4	4	1	1	1	3	1	1	1
																																	4	4	1	1	1	4	1	1	1
																																	4	5	1	1	1	4	1	1	1
																																	1	5	1	1	1	4	1	1	1
																																		5	1	1	1	4	1	1	1
																																		5	1	1	1	5	1	1	1
																																		5	1	1	2	5	1	1	1
		Figure 1J																																1	1	1	2	5	1	1	1
												Mean	SEM	N	Mean	SEM	N																	1	1	1	2	1	1	1	1
		Left panel (Top)	Diploid			Polyploid				Right panel (Top)	PP	42.47	6.0475	6	57.53	6.0475	6																	1	1	1	2	1	1	1	1
			Mean	SEM	N	Mean	SEM	N			Mid	24.12	4.63832	6	75.88	4.63832	6																	1	1	1	2	1	1	1	1
		% hepatocyte ploidy	28.46	3.48062	6	71.54	3.48062	6		% hepatocyte ploidy	PC	18.97	5.46623	6	80.05	5.07025	6																	1	1	1	2	1	1	1	1
																																		1	1	1	2	1	1	1	1
																																		1	1	1	2	1	1	1	1
																																		1	1	1	2	1	1	1	1
																																		1	2	1	2	1	1	1	1
																																		1	2	2	2	1	1	1	1
																																		1	2	2	2	1	1	1	1
		Left panel (Below)	Multinucleated			Mononucleated				Rigth panel (Below)	Multinucleated			Mononucleated																				1	2	2	2	1	1	1	1
		% Diploid hepatocytes	Mean	SEM	N	Mean	SEM	N		% Polyploid hepatocytes	Mean	SEM	N	Mean	SEM	N																		1	2	2	2	1	1	1	1
			19	0.037	18	81	0.071	18			24	0.037	18	76	0.071	18																		1	2	2	2	1	1	1	1
																																		1	2	2	2	1	1	1	1
																																		1	2	2	2	1	1	1	1
																																		1	2	3	2	1	1	1	1
																																		1	2	3	2	1	1	1	1
																																		1	3	3	2	1	1	1	1
																																		1	3	3	2	1	1	1	1
																																		1	3	4	2	1	1	1	1
																																		1	3	4	3	2	1	1	1
																																		1	3	4	3	2	1	1	1
																																		2	3	4	3	2	1	1	1
																																			3	4	3	2	1	1	1
																																			3	4	3	2	1	1	1
																																			3	2	3	2	1	1	1
																																			3	2	3	2	1	1	1
																																			3	2	3	2	1	1	1
																																			3	2	3	2	1	1	1
																																			1	2	3	2	1	1	1
																																			1	2	3	2	1	1	1
																																			1	2	3	2	1	1	1
																																				2	3	2	1	1	1
																																				2	3	2	1	1	1
																																				2	3	2	1	1	1
																																				2	3	2	1	1	1
																																				2	3	2	1	1	1
																																				2	3	3	1	1	1
																																				3	4	3	1	1	2
																																				3	4	3	1	1	2
																																				3	4	3	1	1	2
																																				3	4		1	1	2
																																				4	4		1	1	2
																																				4	4		1	1	2
																																				4	4		1	1	2
																																				4	4		1	1	2
																																				4	4		1	1	2
																																				1	4		1	1	2
																																				1	5		1	1	2
																																				1	5		1	1	2
																																				1	5		1	1	2
																																				2	5		1	1	2
																																				2	5		1	1	2
																																				2	1		1	1	3
																																				2	1		1	1	3
																																					1		1	1	3
																																					1		1	1	3
																																					1		1	1	3
																																					1		1	1	4
																																					1		1	1	4
																																					1		1	1	5
																																					1		1	1	5
																																					1		1	1	5
																																					1		1	1	1
																																					1		1	1	1
																																					1		1	1	1
																																					1		1	1	1
																																					1		1	1	1
																																					1		1	1	1
																																					1		1	1	1
																																					1		1	1	1
																																					1		1	1	1
																																					1		1	1	1
																																					1		1	1	1
																																					1		1	1	1
																																					1		1	1	1
																																					1		1	1	1
																																					1		1	1	1
																																					1		1	1	1
																																					1		1	1	1
																																					1		1	1	1
																																					1		1	1	1
																																					1		1	1	1
																																					1		1	1	1
																																					1		1	1	1
																																					2		1	1	1
																																					2		1	1	1
																																					2		1	1
																																					2		1	1
																																					2		1	1
																																					2		1	1
																																					2		1	1
																																					2		1	1
																																					2		1	1
																																					2		1	1
																																					2		1	1
																																					2		2	1
																																					2		2	1
																																					2		2	1
																																					2		2	1
																																					2		2	1
																																					2		2	1
																																					2		2	2
																																					2		2	2
																																					2		2	2
																																					3		3	2
																																					3		3	2
																																					3		3	2
																																					3		3	2
																																							1	2
																																							1	2
																																							1	2
																																							1	2
																																							1	2
																																							1	2
																																							1	2
																																							1	2
																																							1	2
																																							1	1
																																							1	1
																																							1	1
																																							1	1
																																							1	1
																																							1	1
																																							1	1
																																							1	1
																																							1	1
																																							1	1
																																							1	1
																																							1	1
																																							1	1
																																							1	1
																																							1	1
																																							1	1
																																							1	1
																																							1	1
																																							1	1
																																							1	1
																																							1	1
																																							1	1
																																							1	1
																																							1	1
																																							1	1
																																							1	1
																																							1	1
																																							1	1
																																							1	1
																																							1	1
																																							1	1
																																							1	1
																																							1	1
																																							1	1
																																							1	1
																																							1	1
																																							1	1
																																							1	1
																																							1	1
																																							1	1
																																							1	1
																																							1	1
																																							1	1
																																							1	1
																																							1	1
																																							1	1
																																							1	1
																																							1	1
																																							1	1
																																							1	1
																																							1	1
																																							1	1
																																							1	1
																																							1	1
																																							1	1
																																							1	1
																																							1	1
																																							1	1
																																							1	1
																																							1	1
																																							1	1
																																								1
																																								1
																																								1
																																								1
																																								1
																																								1
																																								1
																																								1
																																								1
																																								1
																																								1
																																								1
																																								1
																																								1
																																								1
																																								1
																																								1
																																								1
																																								1
																																								1
																																								1
																																								1
																																								1
																																								1
																																								1
																																								1
																																								1
																																								1
																																								1
																																								1
																																								1
																																								1
																																								1
																																								1
																																								1
																																								1
																																								1
																																								1
																																								1
																																								1
																																								1
																																								1
																																								1
																																								1
																																								1
																																								1
																																								1
																																								1
																																								1
																																								1
																																								1
																																								1
																																								1
																																								1
																																								1
																																								1
																																								1
																																								1
																																								1
																																								1
																																								1
																																								1
																																								1
																																								1
																																								1
																																								1
																																								1
																																								1
																																								1
																																								1
																																								1
																																								1
																																								1
																																								1
																																								1
																																								1
																																								1
																																								1
																																								1
																																								1
																																								1
																																								1
																																								1
																																								1
																																								1
																																								1
																																								1
																																								1
																																								1
																																								1
																																								1
																																								1
																																								1
																																								1
																																								1
																																								1
																																								1
																																								1
																																								1
																																								1
																																								1
																																								1
																																								1
																																								1
																																								1
																																								1
																																								1
																																								1
																																								1
																																								1
																																								1
																																								1
																																								1
																																								1
																																								1
																																								1
																																								1
																																								1
																																								1
																																								1
																																								1
																																								1
																																								1
																																								1
																																								2
																																								2
																																								2
																																								2
																																								2
																																								2
																																								2
																																								2
																																								2
																																								3
																																								3
																																								3
																																								3
																																								4
																																								4
																																								4
																																								5
																																								1
																																								1
																																	# of clones

## Sheet: Figure 2
	Figure 2D				2 days after CCl4								Figure 2D				12 days after CCl4								Figure 2E					2 days after CCl4									Figure 2E					12 days after CCl4
														mOrange			mCherry			mCerulean					Relative frequency (%)		mOrange			mCherry			mCerulean						Relative frequency (%)		mOrange			mCherry			mCerulean
		mOrange			mCherry			mCerulean						PP	Mid	PC	PP	Mid	PC	PP	Mid	PC			Clone size (cell number)	1	13.1387	8.75912		18.4615	10.7692		6.72269	8.40336					Clone size (cell number)	1	12.0603	3.51759	7.03518	6.85714	7.42857	11.4286	3.7037	4.32099	3.08642
		PP	Mid	PC	PP	Mid	PC	PP	Mid	PC			# cells per clone	1	1	1	1	1	1	1	3	2				2	13.8686	14.5985		6.92308	9.23077		11.7647	8.40336						2	4.52261	5.02513	6.53266	9.14286	4.57143	6.28571	6.79012	1.85185	8.64198
	# cells per clone	1	1		1	1		1	1					1	2	1	1	1	1	1	3	2				3	8.0292	13.1387		7.69231	15.3846		10.9244	15.9664						3	8.0402	8.0402	8.0402	9.14286	8	6.28571	3.7037	9.25926	6.17284
		1	1		1	1		1	1					1	2	1	1	1	1	2	4	2				4	4.37956	15.3285		6.92308	16.1538		8.40336	15.9664						4	4.0201	7.53769	4.0201	5.14286	8	2.28571	7.40741	9.25926	9.25926
		1	1		1	1		1	1					1	2	1	1	2	1	2	4	2				5	2.18978	6.56934		1.53846	6.92308		2.52101	10.9244						5	0.502513	7.53769	5.02513	0	5.14286	3.42857	2.46914	6.17284	5.55556
		1	1		1	1		1	1					1	2	2	1	2	1	2	4	3				6	0	0		0	0		0	0						6	0	2.01005	6.53266	0	1.14286	5.71429	5.55556	5.55556	1.23457
		1	1		1	1		1	1					1	3	2	2	3	1	3	4	3
		1	1		1	1		1	1					1	3	2	2	3	1	4	5	3
		1	1		1	1		1	1					1	3	3	2	3	1	4	5	4
		1	1		1	1		1	1					1	3	3	3	4	2	4	5	4
		1	1		1	1		2	1					1	3	3	3	4	2	6	6	4
		1	1		1	1		2	1					1	5	3	3	4	2	1	6	6			Figure 2F					Figure 2I									Figure 2I						Figure 2I
		1	1		1	1		2	2					1	5	4	4	5	2	1	6	1																	2 days after CCl4						12 days after CCl4
		1	1		1	1		2	2					2	1	4	4	6	2	1	1	1			CAG-EGFP+ area (%)	Control	2 days	12 days		Ki67+ cells (%)	Control hepatocytes	Control no hepatocytes	2 days after CCl4 hepatocytes	2 days after CCl4 no hepatocytes	12 days after CCl4 hepatocytes	12 days after CCl4 no hepatocytes			Ki67+ hepatocytes per field of view (10X)	PP	Mid	PC			Ki67+ hepatocytes per field of view (10X)	PP	Mid	PC
		1	2		1	1		2	2					2	1	5	3	1	3	1	1	1				7.01	25.32	8.79			1.16783	0.333667	1.49573	5.62678	0	1.41584				17	18	0				0	0	0
		1	2		1	1		2	2					3	1	5	3	1	4	2	1	1				5.74	31.17	10.02			0.834202	0.417101	0.780608	6.49137	0.0246609	1.20838				9	12	0				0	1	0
		1	2		1	2		2	2					4	1	5	3	1	5	2	1	2				6.54	24.19	9.39			0.929432	0.654045	1.30402	5.96125	0.0256476	1.69274				15	8	0				0	1	0
		1	2		1	2		2	2					4	1	6	2	1	5	2	1	2				6.41	18	11.09			1.18265	0.262812	1.14123	10.8892	0	1.69492				7	7	0				0	0	0
		1	2		1	2		2	2					4	2	6	2	1	6	2	2	2				7.26	19	10.08			1.20783	1.70762	1.43524	3.48044	0	1.36364				9	12	0				0	0	0
		1	2		1	2		2	2					4	2	6	2	1	6	2	2	2				6.31	17	10.5			0.998336	0.698835	1.45033	6.70776	0.0372578	2.30999				28	19	0				0	1	0
		2	2		1	2		2	2					5	2	6	1	1	6	2	3	2				6.32	15.23	9.57			0.685826	1.24102	2.17899	6.49805	0	1.81681				21	6	0				0	0	0
		2	2		1	2		2	2					1	2	6	1	1	1	2	3	2				6.19	19	10.27			1.12513	1.09103	1.63934	10.968	0	2.5378				4	3	0				0	0	0
		2	2		1	2		2	3					1	2	6	1	1	1	3	3	2				6.51	17.9	9.7			1.16543	1.16543	0.4329	12.1212	0	2.4888				9	10	0				0	0	0
		2	2		1	2		2	3					1	2	1	1	1	1	3	3	2				5.85	17	10.6			1.2425	0.17138	1.04895	7.59241	0.0562905	1.97017				8	9	0				0	0	0
		2	2		1	2		3	3					1	3	1	1	2	1	3	3	3				5.66	19	9.369					1.38683	6.98366	0	1.85185				3	7	0				0	1	0
		2	2		1	2		3	3					1	3	1	1	2	1	3	4	3				6.37	14.63	9.7			0.0456204	1.00365	0.715381	8.02248	0	1.41296				9	5	0				0	0	0
		2	2		2	2		3	3					1	3	1	1	2	1	4	4	3				5.11	14.34	9.8			0.506757	0.844595	1.36709	8.96203	0.0971345	1.35988										0	3	0
		2	2		2	2		3	3					1	3	1	2	2	1	4	4	3				5.49	14.05	9.4			0.449326	1.49775			0	1.70408										0	0	0
		2	2		2	3		3	3					1	3	1	2	2	1	4	4	3				6.08	26.18	10.8			0.615069	3.07535			0	1.80841										0	0	1
		2	2		2	3		3	3					1	3	1	2	2	1	4	4	4				6.24	23	8.81			0.803428	1.33905			0	2.36552										0	0	0
		2	2		2	3		3	3					1	3	1	2	3	1	4	6	4				6.36	20.09	9.22			0.116234	1.27857			0	2.0155										0	0	0
		2	2		2	3		3	3					1	3	1	2	3	1	4	6	4				7.03	20.51	8.67			0.367816	1.88506			0	1.41176										0	0	0
		2	2		2	3		3	3					2	3	1	2	3	2	5	6	4				5.63	17.48	8.3			0.615239	1.46711			0	1.84166										0	0	0
		2	2		2	3		3	3					2	4	2	2	3	2	6	6	4				5.76	15.49				0.703871	1.60885			0	1.84651										0	0	0
		2	3		2	3		3	3					2	4	2	2	3	2	6	6	4				6.94	15.8				0.750221	1.50044														0	1	0
		2	3		3	3		3	3					2	4	2	2	3	2	6	4	5				5.38	14.14				0.0231	0.808501
		2	3		3	3		3	3					2	4	2	3	3	3	3	4	5					23.16				0.0320821	0.0115496
		2	3		3	3		4	3					2	4	2	3	3	3	4	4	5					15.97				0.0636335	0.00477251
		2	3		3	3		4	3					2	4	2	3	3	3	6	5	1					16.34				0.0304044	0.00790514
		3	3		3	3		4	3					2	4	2	3	4	3	6	5	2					20.51				0	0.00675105
		3	3		3	3		4	3					3	4	3	3	4	3	6	5	3					19.92				0.0697107	0.0115023
		3	3		3	3		4	4					3	5	3	4	4	5	2	5	4					17.63				0.0314268	0.00911376
		3	3		3	3		4	4					3	5	3	4	5	6	4	6	4									0.032144	0.00900032
		3	3		3	3		4	4					3	5	3	2	5	6	5	4	4									0	0.0194346
		3	3		3	3		4	4					3	5	3	3	6	1	4	1	4									0.129366	0.0113195
		3	3		4	3		4	4					3	5	3	3	3	3	5	1	5									0.0930233	0.023876
		3	3		4	3		4	4					3	5	4	4	3	3	5	2	5									0.0678887	0.0105227
		3	3		4	3		5	4					4	5	6	4	4	3	6	3	5									0.0379795	0.014812
		3	3		4	4		5	4					1	6	6	4	4	6	6	3	5									0	0.0120205
		3	3		4	4		5	4					2	6	6	4	4	6	4	4	5									0	0.0246605
		4	3		4	4			4					3	6	6	3	4	6	4	4	3									0	0.010449
		4	3		4	4			4					3	6	6	3	5	6	4	5	4									0.054615	0.00464227
		4	4		4	4			4					4	3	6	3	5	6	4	5	4									0	0.00602582
		4	4		4	4			4					4	4	6	4	4	2	4	5	5									0.19992	1.03958
		4	4		5	4			4					3	4	2		4	3	4	4	5									0.30453	1.59878
		4	4		5	4			4					2	5	3		4	4	4	4	6									0.241896	1.88679
		5	4			4			4					2	5	3		4	5		4	4									0.0925926	0
		5	4			4			4					3	3	2		5	2		4	4									0.136674	0.637813
		5	4			4			4					3	5	2		5	3		4	4									0.0959233	0.239808
			4			4			4					4	1	3		5	4		4	4									0.088574	0.531444
			4			4			5					3	1	3		5	4		4	4									0.103573	0.7768
			4			4			5						4	3		4	5		4	4
			4			4			5						4	4		4	5		4	4
			4			4			5						4	5		4	5		4	4
			4			4			5						4	5		4			2
			4			4			5						4	5		4			2
			4			4			5						5	5		4			2
			4			4			5						5	5		4			4
			4			4			5						5	4		3			4
			4			5			5						5	5		3
			4			5			5						5	3		3
			4			5			5						5	4
			4			5			5						5	4									Figure 2L	12 days after CCl4									Diploid			Polyploid
			5			5									1	4																			Mean	SEM	N	Mean	SEM	N		Middle right graph	Multinucleated			Mononucleated
			5			5									1	5									Left graph	Diploid			Polyploid				Middle left graph	PP	39.41	3.1573	9	60.59	3.1573	9		% Diploid hepatocytes	Mean	SEM	N	Mean	SEM	N
			5			5									1	3										Mean	SEM	N	Mean	SEM	N			Mid	21.36	5.27311	9	78.64	5.27311	9			19	0.037	27	81	0.071	27
			5			5									1	3									% hepatocyte ploidy	24.41	3.51627	9	76.41	3.7427	9		% hepatocyte ploidy	PC	14.11	5.68097	9	85.89	5.68097	9
			5			5									1	3
			5												3	3
			5												3
			5												3
			5
	# of clones												# of clones
[truncated: 12 more columns]

## Sheet: Figure 3
	Figure 3E							Figure 3F					Week 20									Figure 3G										Figure 3H				Week 14								Figure 3H				Week 20
		Control (14 weeks)	CCl4 (14 weeks)	Control (16 weeks)	CCl4 (16 weeks)	Control (20 weeks)		Relative frequency (%)		mOrange			mCherry			mCerulean							Control (14 weeks)	CCl4 (14 weeks)	Control (16 weeks)	CCl4 (16 weeks)	Control (20 weeks)	CCl4 (20 weeks)					mOrange			mCherry			mCerulean						mOrange			mCherry
	Sirius red (% positive area)	1.097	6.608	0.282	2.546	0.199		Clone size (cell number)	1	8.7108	2.78746	6.62021	5.28634	1.32159	8.81057	2.44898	2.85714	2.04082				CAG+EGFP area (%)	4.13	19.44	6.11	8.93	6.09	6.11					PP	Mid	PC	PP	Mid	PC	PP	Mid	PC				PP	Mid	PC	PP	Mid
		0.585	6.848	0.234	3.508	0.125			2	4.52962	3.48432	4.18118	6.1674	3.52423	4.84581	4.4898	1.22449	5.30612					4.03	19.05	7.58	8.28	5.37	4.96				# cells per clone	1	1	1	1	1	1	1	3	2			# cells per clone	1	1	1	1	1
		0.594	4.705	0.267	2.758	0.2			3	3.83275	5.57491	4.52962	5.28634	5.72687	4.84581	2.44898	3.67347	4.08163					4.03	19.46	7.61	8.02	6.51	4.94					1	1	1	1	1	1	1	3	2				1	1	1	1	1
		1.031	4.868	0.234	2.178	0.201			4	2.78746	5.22648	2.78746	3.96476	6.1674	1.76211	4.89796	6.12245	6.12245					3.84	19.29	7.23	8.76	6.15	5.13					1	2	1	1	1	1	2	4	2				1	2	1	1	1
		0.567	3.574	0.256	3	0.199			5	3.13589	6.27178	1.39373	1.32159	4.40529	2.64317	1.63265	4.08163	3.67347					4.96	16.12	6.06	7.7	6.71	4.71					1	2	1	1	2	1	2	4	2				1	2	1	1	2
		0.679	3.126	0.199	2.56	0.2			6	0.696864	2.78746	1.39373	2.64317	2.20264	1.32159	3.67347	3.67347	0.816327					5.42	20.75	6.64	8.96	6.77	5.62					1	2	2	1	2	1	2	4	3				1	2	2	1	2
		0.567	4.437	0.289	2.879	0.124			7	1.39373	1.39373	1.0453	0.881057	3.0837	0.881057	2.04082	6.12245	2.85714					5.28	19.08	6.56	7.78	7.06	5.29					1	2	2	2	3	1	3	4	3				1	2	2	2	3
		0.785	4.477	0.237	2.896	0.127			8	0.348432	2.78746	1.74216	0.881057	3.96476	0.881057	1.22449	2.44898	1.22449					5.62	24.05	6.29	9.01	6.77	5.57					1	3	2	2	3	1	4	5	3				1	3	2	2	3
		0.564	4.474	0.234	2.675	0.166			9	0.348432	1.74216	0.696864	0.881057	1.32159	0.881057	0	2.44898	0.816327					5.48	18.26	6.51	8.05	6.62	4.74					1	3	3	2	3	1	4	5	4				1	3	3	2	3
		0.589	4.075	0.268	2.789	0.179			10	0.348432	2.78746	1.39373	0.881057	1.76211	0	0.408163	3.26531	1.63265					5.76	19.86	6.09	7.59	6.09	5.54					1	3	3	3	4	2	4	5	4				1	3	3	3	4
		0.567	3.44	0.279	2.765	0.189			>10	3.13589	7.66551	2.43902	2.20264	6.60793	2.64317	2.04082	8.16327	2.04082					5.4	16.83	6.29	8.94	6.97	5.74					1	3	3	3	4	2	6	6	4				1	3	3	3	4
																							6.08	19.03	6.44	8.38	5.83	6.4					1	3	3	3	4	2	7	6	6				1	3	3	3	4
																							5.58	20.88	5.67	9.39	6.66	5.53					1	5	4	4	5	2	8	6	7				1	5	4	4	5
																							6.97	21.12	6.62	8.46	7.3	5.17					2	5	4	4	6	2	10	7	8				2	5	4	4	6
																							5.94	21.04	6.28	9.2	5.99	6.49					2	9	5	6	7	3	13	7	10				2	9	5	6	7
																							6.8	20.91	6.78	8.79	4.74	5.29					3	9	5	6	8	4	1	7	10				3	9	5	6	8
																							7.41	21.35	5.81	8.89	5.78	5.61					4	11	5	9	8	5	1	8	1				4	11	5	9	8
																							5.57	25.97	7.1	7.76	5.59	5.39					4	11	6	10	8	5	1	8	1				4	11	6	10	8
																							5.57	24.64		8.58	5.66	5.08					4	12	6	1	10	9	1	9	1				4	12	6	12	10
																								21.13				5.86					4	13	7	1	11	12	1	10	1				4	13	7	1	11
	Figure 3I			Week 20				Figure 3K																									5	13	8	1	12	14	1	10	1				5	13	8	1	12
									Control	Control	CCl4	CCl4	CCl4	CCl4	CCl4	CCL4																	5	17	8	1	17	1	2	12	2				5	17	8	1	17
	Hepatocyte size (um2)	PP	PP CCl4	Mid	Mid CCl4	PC		Ki67 cells(%)	Control hepatocytes	Control no hepatocytes	Week 14 hepatocytes	Week 14 no hepatocytes	Week 16 hepatocytes	Week 16 no hepatocytes	Week 20 hepatocytes	Week 20 no hepatocytes																	5	1	9	1	17	1	2	14	2				5	17	9	1	17
		364.702	814.281	646.716	542.124	237.658			1.16783	0.333667	1.89229	0.727802	0	0	0.188466	0.753864																	6	1	1	1	1	1	2	15	2				6	1	1	1	22
		487.912	716.261	381.677	622.074	457.794			0.834202	0.417101	3.02148	0.65526	0	0	0	0.479288																	1	1	1	1	1	1	2	15	2				1	1	1	1	2
		667.524	716.808	317.06	457.794	309.394			0.929432	0.654045	2.81875	1.57325	0	0	0.0613121	0.950337																	1	1	1	1	1	1	2	1	2				1	1	1	1	2
		311.037	634.121	387.701	382.772	231.635			1.18265	0.262812	5.53519	1.3563	0	0	0.0968523	0.920097																	1	1	1	1	1	1	2	1	2				1	1	1	1	2
		236.016	384.415	682.31	555.266	499.411			1.20783	1.70762	4.6616	1.55387	0	0	0	0.831025																	1	1	1	2	1	1	2	1	2				1	1	1	2	2
		251.348	334.584	676.286	328.012	557.457			0.998336	0.698835	7.74704	1.06719	0	0	0.10015	1.15173																	1	2	1	2	1	1	3	1	2				1	2	1	2	2
		279.276	638.502	549.243	390.986	438.628			0.685826	1.24102	6.8774	2.09312	0	0	0.0413223	0.53719																	1	2	1	2	1	1	3	1	3				1	2	1	2	2
		394.272	787.996	536.648	630.835	345.536			1.12513	1.09103	9.09621	6.41399																					1	2	1	2	1	1	3	1	3				1	2	1	2	3
		287.49	388.796	237.658	689.976	224.516			1.16543	1.16543	7.28232	3.37731	0	0																			1	2	1	2	1	1	3	1	3				1	2	1	2	3
		273.252	449.58	392.082	398.653	550.886			1.2425	0.17138	13.3384	2.3361	0	0																			1	2	1	2	1	2	4	2	3				1	2	1	2	3
		307.751	512.554	287.49	441.913	238.754			0.0456204	1.00365	14.1944	4.7954	0	0																			1	2	2	2	1	2	4	2	3				1	2	2	2	3
		162.09	257.92	355.392	562.385	397.558			0.506757	0.844595	13.9852	5.05969																					1	3	2	2	2	2	4	3	4				1	3	2	2	3
		209.183	370.725	241.492	757.878	212.469			0.449326	1.49775	12.2967	5.8435																					2	3	2	2	2	2	4	3	4				2	3	2	2	3
		252.991	467.65	397.558	507.625	399.748			0.615069	3.07535	9.95586	5.54193																					2	3	2	3	2	3	4	3	4				2	3	2	3	3
		300.632	672.453	268.872	800.591	268.872			0.803428	1.33905	12.6497	2.34253																					2	3	2	3	2	3	4	3	4				2	3	2	3	3
		650.549	491.745	394.82	366.892	337.322			0.116234	1.27857																							2	3	2	3	2	3	5	3	4				2	3	2	3	3
		210.826	497.768	400.843	601.812	303.918			0.367816	1.88506																							2	3	2	3	2	3	6	4	4				2	3	2	3	4
		274.348	563.48	400.296	458.889	279.824			0.615239	1.46711																							2	3	3	3	3	3	6	4	5				2	3	3	3	4
		416.176	510.363	389.891	555.814	416.724			0.703871	1.60885																							2	3	3	4	3	5	6	4	5				2	3	3	4	4
		432.056	359.773	265.038	386.058	256.824			0.750221	1.50044																							2	3	3	4	3	6	7	4	5				2	3	3	4	5
		313.775	365.249	334.584	634.121	216.85			0.0231	0.808501																							3	4	3	5	3	7	3	4	7				3	4	3	5	5
		320.346	275.99	338.964	582.099	331.298			0.0320821	0.0115496																							3	4	3	5	3	1	4	6	8				3	4	3	5	6
		319.251	312.132	636.311	695.452	263.396			0.0636335	0.00477251																							3	4	3	6	3	3	6	6	10				3	4	3	6	7
		204.802	472.579	315.418	406.867	458.889			0.0304044	0.00790514																							3	4	4	8	3	3	6	6	1				3	4	4	8	7
		261.205	439.175	366.344	374.011	277.633			0	0.00675105																							3	4	6	9	3	3	6	6	2				3	4	6	9	7
		180.708	326.37	202.064	329.655	220.135			0.0697107	0.0115023																							3	4	6	4	3	6	7	6	3				3	4	6	4	8
		472.031	321.989	257.92	979.109	324.179			0.0314268	0.00911376																							3	4	7	4	4	7	7	7	4				3	4	7	4	8
		493.935	323.084	445.746	728.856	306.656			0.032144	0.00900032																							4	4	8	4	4	8	7	7	4				4	4	8	4	8
		161.542	629.74	447.389	384.415	446.842																											6	5	9	4	4	9	1	7	4				6	5	9	4	9
		544.314	407.414	359.226	353.202	482.436																											7	5	11	5	5	9	2	7	4				7	5	11	5	11
		546.505	543.767	432.056	473.674	254.634																											9	5	1	6	5	10	4	8	5				9	5	1	6	12
		272.705	1107.8	565.123	336.774	413.438																											10	5	1	8	6	10	5	9	5				10	5	1	8	16
		294.609	297.894	399.2	421.652	173.042																											1	5	1	1	7	11	1	10	5				1	5	1	16	3
		312.132	427.676	427.128	453.96	341.155																											2	5	1	2	7	2	1	10	7				2	5	1	2	3
		245.872	498.864	521.315	532.267	200.422																											3	5	2	3	7	3	4	10	7				3	5	2	3	4
		498.316	318.156	630.835	634.121	294.609																											3	6	2	3	8	4	5	12	7				3	6	2	3	4
		344.44	407.962	342.798	844.947	497.768		Figure 3L																									4	6	3	10	8	5	5	13	7				4	6	3	10	4
		261.205	468.746	376.749	444.104	413.438				Week 14																							4	6	3	1	8	11	6	1	9				4	6	3	14	5
		576.075	956.11	787.996	744.188	349.916		Ki67+ hepatocytes per field of view (10X)	PP	Mid	PC																						5	6	3	1	9	2	6	4	1				5	6	3	16	5
		247.515	876.708	377.296	701.476	315.418			3	27	35																						7	7	4	1	11	3	8	4	1				7	7	4	20	5
		463.27	852.613	416.176	1099.03	289.133			7	31	17																						1	8	10	3	12	4	8	4	1				13	8	10	3	6
		330.203	434.247	571.694	334.584	289.68			0	41	18																						1	8	10	3	16	4	1	5	5				13	8	10	3	6
		377.296	367.44	323.084	458.889	325.822			3	44	38																						2	9	11	3	3	5	1	5	1				16	9	11	3	7
		597.979	1031.13	307.204	388.796	332.941			1	53	29																						2	9	1	4	3	5	1	5	5				18	9	18	4	7
		452.318	662.048	599.074	472.579	440.818			4	86	29																						5	10	1	5	4	6	1	5	8				20	10	21	5	7
		309.942	522.958	359.773	899.707	304.466			21	47	56																						5	10	10	6	4	8	2	6	3				2	10	10	6	8
		238.206	747.474	522.958	543.219	401.391			0	50	45																						4	10	1	6	4	13	2	7	4				2	10	22	6	8
		426.58	559.647	370.725	497.768	259.015			1	48	38																						3	10	1	7	5	13	10	7	4				5	10	1	7	9
		426.033	450.675	318.156	443.008	394.82			4	57	41																						5	1	4	7	5		10	7	5				5	17	4		12
		355.94	536.648	455.056	649.454	393.724			0	13	9																						5	3	1	10	5		10	7	5				4	3	18		16
		529.529	395.367	503.792	377.296	475.317			1	21	3																						5	4	1	10	6		10	7	6				14	4	14		16
		315.418	535.005	409.057	495.578	449.032			1	20	1																						7	4	4	10	6		11	9	7				16	4	4		21
		259.015		409.605	599.622	183.446			11	60	48																						7	5	4	1	7		11	9	9				18	5	4		23
		227.254		370.178	417.819	275.443			5	76	30																						8	5	4	11	7		11	9	10				3	5	4		4
		281.466		238.754	577.718	483.531			4	71	25																						11	6	5	11	7		9	12	6				5	6	5		9
		287.49		534.458	288.038	205.35			20	35	30																						11	6	7	11	8		9	12	6				5	6	7		10
		340.607		343.893	332.393	448.484			12	42	16																						11	6	8	11	8		9	13	6				5	6	8		10
		323.084		203.16	431.509	539.386																											11	7	8		9		9	13	6				7	7	10		16
		454.508		445.199	1045.37	338.964																											9	7	10		12			14	6				7	7	11		20
		564.028		604.55	566.766	393.724																											9	8	10		16			1	11				8	8			4
		631.93		405.772	525.696	379.487																											9	8	11		16			4	11				16	8			4
		524.053		525.148	489.554	456.698																											9	8	1		1			7	11				1	8			4
		357.035		470.936	514.196	434.794																											9	8	10		1			8	11					8			4
				299.537		330.203		Figure 3M							Figure 3N								Figure 3O										8	8	11		4			8	11					8			5
				384.415		419.462																											8	10	11		9			10	1					10			5
				625.359		484.078		Hepatic apoptosis area (%)	Control	14 weeks	16 weeks				CD45+ area (%)	Control 14 weeks	Experimental 14 weeks	Control 16 weeks	Experimental 16 weeks	Control 20 weeks	Experimental 20 weeks		CD68+ area (%)	Control 14 weeks	Experimental 14 weeks	Control 16 weeks	Experimental 16 weeks	Control 20 weeks	Experimental 20 weeks				8	10	11		10			10	1					10			5
				467.103		284.752			0.08	0.25	0.08					2.54	20.07	0.66	0.37	0.65	1.16			2.05	4.92	1.9	4.55	0.93	1.2				8	11	11		10			11	1					11			5
				465.46					0.09	0.21	0.11					3.09	21.78	0.25	0.64	0.53	1.17			1.96	4.28	2.5	3.04	1.58	1.67				8	13	11		16			13						13			6
				685.048					0.08	0.15	0.11					2.07	19.22	0.31	0.45	0.51	1.32			1.13	3.6	1.87	1.98	1.21	1.24					13			1			14						13			8
				545.957					0.08	0.16	0.15					1.83	24.6	0.19	0.52	0.48	1.35			1.77	3.33	1.64	1.8	1.1	1.96					3			4			1						18			10
				483.531					0.08	0.2	0.1					1.67	21.22	0.35	0.87	0.72	1.21			1.52	3.71	1.48	2.01	0.74	1.5					5			4			1						20
				487.364					0.09	0.18	0.17					1.52	25.12	0.24	1.07	0.56	0.85			1.33	3.11	1.38	2.69	1.81	1.73					8			4			1						21
				495.03					0.08	0.25	0.13					1.2	15.35	0.36	1.13	0.58	0.77			1.13	3.1	1.15	0.77		1.42					10			4			2						22
				636.311					0.08	0.18	0.15					1.14	15.98	0.43	0.45	0.6	1.93				3.63		1		0.98					16			5			3						3
				441.913					0.08							1.38	16.79	0.38	0.94	0.76	1.47						0.95		1.25					16			5			3						5
				418.366					0.12							1.22	14.53	0.27	0.61		0.57						0.76		1								5			4						8
				376.749					0.1							1.03	24.94	0.55	0.34								1.34		1.48					12			5			4						10
				502.697					0.09							1.15	23.62	1.56	0.37										1.04					12			6			5						16
				381.677					0.09								22.14	1.27	0.34										1.62					13			8			5						16
				384.963					0.08								26.36	1.15	0.35								1.35		2.63					13			10			5						18
				626.454					0.09								18.09	1.69	0.31								1		3.15					13			15			7						21
				831.804													16.38		0.44								0.63							13			15			7						22
				541.029													14.87		0.27								0.65							1			15			8						23
				562.385													15.57		0.44								1.53							1			15			9						1
																	13.76		0.49								1.95							1			14			10						1
																	15.46		0.3								3.82							11			14			11						4
																	12.63		0.45								2.54							11			14									4
																	14.46		0.46								3.18							11			14									4
																											2.49							11			14									4
																																		11			14									4
																																		11			14									5
																																		11			13									5
																																		6			13									6
																																		7			13									7
	Figure 3P		Week 20									Week 20																						9			13									9
																																		10			12									10
		Diploid			Polyploid						Mean	SEM	N	Mean	SEM	N																		11			12									11
		Mean	SEM	N	Mean	SEM	N			PP	83.63	2.66951	9	16.37	2.66951	9																		12			12									1
	% hepatocyte ploidy	66.31	4.60407	9	33.69	4.60407	9			Mid	70.9	5.47231	9	29.1	5.47231	9																		12			12									1
									% hepatocyte ploidy	PC	38.77	5.67035	9	61.23	5.67035	9																		12			12									2
																																		12			11							# of clones
																																		14			11
																																		14			11
																																		12			9
																																		12			9
																																		12			9
																																		11			9
																																		15			9
																																		11
																																		12
																																		11
																																		14
																																		14
																																		14
																																# of clones		14
[truncated: 4 more columns]

## Sheet: Figure 4
	Figure 4B						Figure 4C													Figure 4D				Figure 4E					Figure 4K						Figure 4K					Figure 4L						Figure M
	Sirius red (% positive area)	% Area	Control	DDC			Body weight	Chow	DDC		Liver weight	Chow	DDC		Spleen weight	Chow	DDC			Total number of cells (DAPI staining)	Control	DDC		CAG-EGFP+ area (%)	Control	DDC			Ki67+ cells (%)	Control hepatocytes	Control no hepatocytes	DDC diet hepatocytes	DDC diet no hepatocytes		Ki67+ hepatocytes per field of view (10X)	PP	Mid	PC		Hepatic apoptosis area (%)	Control	DDC feeding				CD45+ area	Control	DDC feeding
			0.713	9.465				30.4	22.6			1355.5	2302.4			92.3	126.6				2679	4367			8.18	21.92				1.16783	0.333667	4.20664	0.885609			8	33	0			0.08	1.85					0.18	8.96
			0.765	8.133				29.3	28.2			1582.2	3052.8			119.8	141.2				2519	5884			8.26	20.92				0.834202	0.417101	1.64835	1.80534			3	6	1			0.09	2.28					0.31	11.1
			0.787	9.494				31.2	23.9			1491.2	2241.6			132.9	116.4				2719	4481			7.17	22.42				0.929432	0.654045	2.31214	1.81668			7	21	1			0.08	2.81					0.26	7.02
			0.69	9.571				30.5	25.2			1406.9	2309			109.1	127.5				2187	3287			7.55	20.35				1.18265	0.262812	2.82723	3.87435			11	14	3			0.08	1.77					0.21	3.32
			0.747	8.006																	2214	4137			6.91	19.03				1.20783	1.70762	2.2792	1.25356			13	21	3			0.08	1.49					0.27	2.5
			0.675	9.692																	2047	4192			7.03	15.54				0.998336	0.698835	2.72665	2.24949			2	21	2			0.09	1.71					0.2	5.67
			0.787	10.068																	3019	4449			6.68	17.44				0.685826	1.24102	1.89805	0.759219			10	19	2			0.08	3.82					0.18	6.48
			0.754	9.876																	2790	3970			6.48	22.25				1.12513	1.09103	2.37684	0.821089			12	28	2				0.99					0.18	10.04
			0.756	8.976																	2308	3792			5.56	18.07				1.16543	1.16543	2.59044	1.11657			2	46	0				1.42					0.12	6.81
			0.689	8.954																					5.15	17.72				1.2425	0.17138	3.42137	1.62065			10	30	2				1.63					0.13	3.91
			0.756	9.045																					5.14	21.43						4.86685	1.92837			8	33	2				1.12					0.41	3.22
																									5.96	21.76				0.0456204	1.00365	4.13223	1.73554			13	33	0				1.12					0.36
																									7.19	18.33				0.506757	0.844595	4.40932	2.49584			1	38	3				0.96					0.77
																									8.13	16.34				0.449326	1.49775											1.03
																														0.615069	3.07535	3.57641	0.371575			11	36	1				2.86
																									6.6	18.62				0.803428	1.33905	1.80668	0.722674			4	28	6				3.79
																									6.7	12.83				0.116234	1.27857	3.16358	1.38889			8	20	0				2.29
																									5.15	20.53				0.367816	1.88506	4.92401	1.51976			5	39	0				1.6
																									6.48	13.59				0.615239	1.46711	2.96077	0.444115			12	25	0				2.41
																									7.54	16.63				0.703871	1.60885	3.20062	0.858704			2	30	3				2.67
																										15.92				0.750221	1.50044	4.82234	0.71912			9	82	0				1.82
																									7.05	14.62				0.0231	0.808501	3.7518	1.0101			8	49	5
																									7.93	13.95				0.0320821	0.0115496	3.66144	0.951022			2	56	4
																									7.49					0.0636335	0.00477251	2.70527	0.949217			7	39	0
																									7.7	20.28				0.0304044	0.00790514	3.49854	1.069			2	48	0
																									5.81	21.06				0	0.00675105	3.80299	1.12219			7	49	0
																										15.7				0.0697107	0.0115023	2.59556	0.943841			12	33	1
																										17.96				0.0314268	0.00911376	2.53359	0.690979			2	40	0
																										22.5				0.032144	0.00900032	2.21893	1.0355
																										19.1				0	0.0194346	5.12295	1.29781
																										15.26				0.129366	0.0113195
																										15.18				0.0930233	0.023876
																										18.47				0.0678887	0.0105227
																														0.0379795	0.014812
																														0	0.0120205
																														0	0.0246605
	Figure 4 H				Control								Figure 4 H				DDC													0	0.010449
		mOrange			mCherry			mCerulean						mOrange			mCherry			mCerulean										0.054615	0.00464227									Figure 4H					DDC
		PP	Mid	PC	PP	Mid	PC	PP	Mid	PC				PP	Mid	PC	PP	Mid	PC	PP	Mid	PC								0	0.00602582									Relative frequency (%)		mOrange			mCherry			mCerulean
	# cells per clone	1	1	1	1	1	1	1	1	1			# cells per clone	1	1	1	1	1	1	1	1	1								0.19992	1.03958									Clone size (cell number)
		1	1	1	1	1	1	1	1	1				1	1	1	1	1	1	1	1	1								0.30453	1.59878										1	10.7383	15.1007	16.1074	11.588	12.4464	17.1674	11.7021	8.51064
		1	1	1	1	1	1	1	1	1				1	1	1	1	1	1	1	1	1								0.241896	1.88679										2	6.04027	11.0738	8.38926	6.43777	11.588	8.15451	5.67376	11.3475
		1	1	1	1	1	1	1	1	1				1	1	1	1	1	1	1	1	1								0.0925926	0										3	2.01342	9.73154	4.36242	2.57511	11.588	5.15021	3.5461	13.4752
		1	1	1	1	1	1	1	1	1				1	1	1	1	1	1	1	1	1								0.136674	0.637813										4	1.00671	5.36913	1.00671	1.28755	3.43348	1.28755	0.70922	7.0922
		1	1	1	1	1	1	1	1	1				1	1	1	1	1	1	1	2	1								0.0959233	0.239808										5	0.33557	3.02013	1.00671	0.429185	3.00429	0.858369	1.41844	2.12766
		1	1	1	1	1	1	1	1	1				1	1	1	1	1	1	1	2	1																			6	0.33557	1.67785	0.671141	0.429185	0.858369	0.429185	0.35461	1.06383
		1	1	1	1	1	1	1	1	1				1	1	1	1	1	1	1	2	1																			7	0	0.671141	0	0	0.429185	0	0	0.35461
		1	1	1	1	1	1	1	1	1				1	1	1	1	1	1	1	2	1																			8	0	0.33557	0.33557	0	0.858369	0	0	0.35461
		1	1	1	1	1	1	1	1	1				1	1	1	1	1	1	1	2	1																			9	0	0.671141	0	0	0	0	0	0
		1	1	1	1	1	1	1	1	1				1	1	1	1	1	1	1	2	1
		1	1	1	1	1	1	1	1	1				1	1	1	1	1	1	1	2	1
		1	1	1	2	1	1	1	1	1				1	1	1	1	1	1	1	2	1
		1	1	1	2	1	1	1	1	1				1	1	1	1	1	1	1	2	1
		1	2	1	2	1	1	1	1	1				1	1	1	1	2	1	1	2	1
		1	2	1	2	1	1	1	1	1				1	1	1	1	2	1	1	2	1
		1	2	1	2	1	1	1	1	1				1	1	1	1	2	1	1	2	1
		1	2	1	2	1	1	1	1	1				1	1	1	2	2	1	1	2	1
		1	2	1	2	2	1	1	1	1				1	2	1	2	2	1	1	2	2
		1	2	2	2	2	1	1	1	1				1	2	1	2	2	2	1	3	2				Figure 4H					Control
		1	2	2	2	2	1	1	1	1				2	2	2	2	2	2	1	3	2				Relative frequency (%)		mOrange			mCherry			mCerulean
		2	3	2	3	2	1	2	1	1				2	2	2	2	2	2	2	3	2				Clone size (cell number)	1	17.493	20.408	17.201	12.581	25.8134	15.6182	22.1927	58.5323	10.3448
		2	3	2	3	2	1	2	1	1				2	2	2	2	2	2	2	3	2					2	5.831	15.16	7.58	5.206	12.5813	8.67679	1.67993	2.29885	2.12202
		2	3	3	3	2	1	3	1	1				2	2	2	2	2	2	2	3	2					3	2.915	7.58	4.665	2.82	10.1952	4.55531	1.14943	0.795756	0.530504
		2	3	4	3	2	1	3	1	1				2	2	2	2	2	2	2	3	2					4	0	0.292	0.875	0.217	1.30152	0.433839	0	0.0884173	0.265252
		3	3	1	3	2	1		1	1				2	2	2	2	2	2	2	3	2
		3	3	1	4	3	1	1	1	1				2	2	2	2	3	2	2	3	2
		3	3	1	1	3	2	1	1	1				2	2	2	2	3	2	2	3	2
		1	3	1	1	3	2	1	1	1				2	2	2	3	3	2	2	3	2
		1	1	1	1	3	2	1	1	1				2	2	2	3	3	2	2	3	2
		1	1	1	1	3	2	1	1					3	2	2	3	3	2	2	3	2
		1	1	1	1	3	2	1	1	1				3	2	2	3	3	2	3	3	2
		1	1	1	1	3	2	1	1	1				3	2	2	3	3	3	3	3	2
		1	1	1	1	4	3	1	1	1				3	2	3	4	3	3	3	3	2
		1	1	1	1	1	3	1	1	1				5	2	3	4	3	3	3	3	2
		1	1	1	1	1	3	1	1	1				1	3	3	4	3	3	3	3	2
		1	1	1	1	1	3	1	1	1				1	3	3	5	4	3	4	3	2
		1	1	1	1	1	3	1	1	1				1	3	3	6	4	3	6	4	3
		1	1	1	1	1	3	1	1	1				1	3	3	1	4	3	1	4	3
		1	1	1	1	1	4	1	1	1				1	3	4	1	4	3	1	4	3
		1	1	1	1	1	1	1	1	1				1	3	4	1	5	3	1	4	3
		1	1	1	1	1	1	1	1	1				1	3	4	1	5	4	1	4	3
		1	1	1	1	1	1	1	1	1				1	3	5	1	5	4	1	4	3
		1	1	1	1	1	1	1	1	1				1	3	1	1	6	4	1	4	3
		1	1	1	1	1	1	1	1	1				1	3	1	1	7	5	1	4	3
		1	1	1	1	1	1	1	1	1				1	4	1	1	1	5	1	4	3
		1	1	1	1	1	1	1	1	1				1	4	1	1	1	6	1	5	3
		2	1	1	1	1	1	1	1	1				2	4	1	1	1	1	1	5	4
		2	1	1	1	1	1	1	1	1				2	4	1	2	1	1	1	6	4
		2	1	2	2	1	1	1	1	1				2	4	1	2	1	1	1	7	4
		2	2	2	2	1	1	1	1	1				2	4	1	2	1	1	2	1	4
		2	2	2	2	1	1	1	1	1				2	5	1	2	1	1	2	1	4
		2	2	2	2	1	1	1	1	1				2	5	1	3	1	1	2	1	4
		2	2	2	2	1	1	1	1	1				2	6	1		1	1	2	1	6
		2	2	2	2	1	1	1	1	1				2	1	1		1	1	2	1	1
		3	2	2	2	1	1	1	1	1				3	1	1		1	1	2	1	1
		3	2	2	2	1	1	1	1	1				3	1	1		1	1	3	1	1
		3	2	2	3	1	1	1	1	1				4	1	1		1	1	3	1	1
		3	2	2	3	1	1	1	1	1				4	1	1		1	1	3	1	1
		1	2	2	3	1	1	1	1	1				4	1	1		1	1	3	1	1
		1	2	2	3	1	1	1	1	1				6	1	1		2	1	3	1	1
		1	2	3	1	1	1	1	1	1					1	1		2	1	3	1	1
		1	2	3	1	1	1	1	1	1					1	1		2	1	4	1	1
		1	2	3	1	1	1	1	1	1					1	1		2	1	5	1	1
		1	2	4	1	1	1	1	1	1					1	1		2	1	5	1	1
		1	2	4	1	1	2	1	1	1					1	1		2	1	5	1	1
		1	2	1	1	1	2	1	1	1					1	1		2	1	5	1	1
		1	2	1	1	1	2	1	1	1					1	1		2	1		1	1
		1	2	1	1	1	2	1	1	1					1	1		2	2		1	1
		1	2	1	1	1	2	1	1	1					1	1		2	2		2	1
		1	2	1	1	1	2	1	1	1					1	1		2	2		2	1
		1	2	1	1	2	2	1	1	1					1	2		2	2		2	1
		1	3	1	1	2	2	1	1	1					1	2		2	2		2	1
		1	3	1	1	2	2	1	1	1					1	2		2	2		2	1
		1	3	1	1	2	2	1	1	1					1	2		2	3		2	2
		1	3	1	1	2	2	1	1	1					1	2		3	3		2	2
		1	3	1	1	2	2	1	1	1					1	2		3	3		2	2
		1	3	1	1	2	2	1	1	1					1	2		3			2	2
		1	3	1	1	2	2	1	1	1					1	2		3			2	2
		2	3	1	1	2	2	1	1	1					1	2		3			2	2
		2	3	1	1	2	2	1	1	1					1	2		3			2	2
		2	4	1	1	2	2	1	1	1					2	2		3			2	2
		2	1	2	1	2	3	1	1	1					2	2		3			2	3
		2	1	2	1	2	3	1	1	1					2	3		3			2	3
		2	1	2	1	2	3	1	1	1					2	3		3			2	3
		2	1	2	2	2	3	1	1	1					2	3		3			2	3
		2	1	2	2	2	3	1	1	1					2	3		3			2	3
		3	1	2	2	2	3	1	1	1					2	3		3			3	4
		3	1	2	2	2	4	1	1	1					2	3		3			3	4
		3	1	2	2	2	1	1	1	1					2	3		3			3	4
			1	2	2	2	1	1	1	1					2	5		3			3	5
			1	2	2	2	1	1	1	1					2	8		3			3	5
			1	3	3	2	1	1	1	1					2			4			3	5
			1	3	3	3	1	1	1	1					2			4			3	8
			1	3	3	3	1	1	1	1					2			4			3
			1	3	3	3	1	1	1	1					2			4			3
			1	3		3	1	1	1	1					2			5			3
			1	3		3	1	1	1	1					3			5			3
			1	3		3	1	1	1	1					3			5			3
			1	3		3	1	1	1	1					3			5			3
			1	3		3	1	1	1	1					3			6			3
			1	3		3	1	1	1	1					3			8			3
			1	3		3	1	1	1	1					3			8			3
			1	3		3	1	1	1	1					3						3
			1			3	1	1	1	1					3						3
			1			3	1	1	1	1					3						3
			1			3	1	1	1	1					3						3
			1			3	1	1	1	1					3						4
			1			3	1	1	1	1					3						4
			1			3	2	1	1	1					3						4
			1			3	2	1	1	1					3						4
			1			4	2	1	1	1					3						4
			1			4	2	1	1	1					3						4
			1			1	2	1	1	1					3						4
			1			1	2	1	1	1					3						4
			1			1	2	1	1	1					3						4
			1			1	2	1	1	1					4						4
			2			1	2	1	1	1					4						4
			2			1	2	1	1	2					4						5
			2			1	2	1	1	2					4						5
			2			1	2	1	1	2					4						5
			2			1	2	1	1	2					4						5
			2			1	2	1	1	2					4						6
			2			1	2	1	1	2					4						6
			2			1	2	1	1	2					4						8
			2			1	2	1	1	2					4
			2			1	3	1	1	2					5
			2			1	3	1	1	2					5
			2			1	3	1	1	2					5
			2			1	3	1	1	2					5
			2			1	3	1	1	2					5
			2			1	3	1	1	2					5
			2			1	3	1	1	2					5
			2			1	3	1	1	3					6
			2			1	3	1	1	3					6
			2			1		1	1	3					6
			2			1		1	1	3					6
			2			1		1	1	3					7
			2			1		1	1	4					7
			2			1		1	1	4					8
			3			1		1	1	1					9
			3			1		1	1	1			# of clones		9
			3			1		1	1	1
			3			1		1	1	1
			3			1		1	1	1
			3			1		1	1	1
			3			1		1	1	1
			3			1		1	1	1
			3			1		1	1	1
						1		1	1	1
						1		1	1	1
						1		1	1	1
						1		1	1	1
						1		1	1	1
						1		1	1	1
						1		1	1	1
						1		1	1	1
						1		1	1	1
						1		1	1	1
						1		1	1	1
						1		1	1	1
						1		1	1	1
						1		1	1	1
						1		1	1	1
						1		1	1	1
						1		1	1	1
						1		1	1	1
						1		1	1	1
						1		1	1	1
						1		1	1	1
						1		1	1	1
						1		1	1	1
						1		1	1	1
						1		1	1	1
						1		1	1	1
						1		1	1	1
						1		2	1	1
						2		2	1	1
						2		2	1	1
						2		2	1	1
						2		2	1	1
						2		2	1	1
						2		2	1	1
						2		2	1	1
						2		2	1	1
						2		3	1	1
						2		3	1	1
						2		3	1	1
						2		3	1	1
						2		1	1	1
						2		1	1	1
						2		1	1	1
						2		1	1	1
						2		1	1	1
						2		1	1	1
						2		1	1	1
						2		1	1	1
						2		1	1	1
						2		1	1	1
						2		1	1	1
						2		1	1	2
						2		1	1	2
						2		1	1	2
						2		1	1	2
						2		1	1	2
						2		1	1	2
						3		1	1	2
						3		1	1	2
						3		1	1	2
						3		1	1	3
						3		1	1	4
						3		1	1
						3		1	1
						3		1	1
						3		1	1
						3		1	1
						3		1	1
						3		1	1
						3		1	1
						3		1	1
						3		1	1
						3		1	1
						3		1	1
						3		1	1
						3		1	1
						3		1	1
						3		1	1
						3		1	1
						4		1	1
						4		1	1
						4		1	1
								1	1
								1	1
								1	1
								1	1
								1	1
								1	1
								1	1
								1	1
								1	1
								1	1
								1	1
								1	1
								1	1
								1	1
								1	1
								1	1
								1	1
								1	1
								1	1
								1	1
								1	1
								1	1
								1	1
								1	1
								1	1
								1	1
								1	1
								1	1
								1	1
								1	1
								1	1
								1	1
								1	1
								1	1
								1	1
								1	1
								1	1
								1	1
								2	1
								2	1
								2	1
								2	1
								2	1
								2	1
								2	1
								2	1
								3	1
								3	1
								3	1
								3	1
								3	1
								3	1
								3	1
									1
									1
									1
									1
									1
									1
									1
									1
									1
									1
									1
									1
									1
									1
									1
									1
									1
									1
									1
									1
									1
									1
									1
									1
	# of clones
[truncated: 28 more columns]

## Sheet: Figure 5
	Figure 5B													Figure 5E			24 h										Figure 5E			48 h									Figure 5E			72 h
			Liver weight (mg)						Spleen weight (mg)					Relative frequency (%)		mOrange			mCherry			mCerulean					Relative frequency (%)		mOrange			mCherry			mCerulean				Relative frequency (%)		mOrange			mCherry			mCerulean
	Liver weight	Time after PHx (h)	Mouse 1	Mouse 2			Spleen weight	Time after PHx (h)	Mouse 1	Mouse 2				Clone size (cell number)	1	20.2532	141.772	27.8481	60.5263	63.1579	31.5789	25	16.6667	20.8333			Clone size (cell number)	1	39.4366	33.8028	38.0282	42.6471	55.8824	36.7647	29.6296	29.6296	30.8642		Clone size (cell number)	1	40.3226	56.4516	29.0323	45.7627	86.4407	23.7288	34.2857	42.8571	21.4286
		0	1200.2	925.5				0	80.9	103.8					2	10.1266	16.4557	10.1266	18.4211	42.1053	21.0526	39.5833	45.8333	25				2	18.3099	39.4366	15.493	13.2353	44.1176	26.4706	23.4568	35.8025	22.2222			2	17.7419	48.3871	22.5806	16.9492	37.2881	20.339	17.1429	57.1429	30
		24	565.4	714.6				24	100.1	105.7					3	11.3924	27.8481	11.3924	2.63158	23.6842	21.0526	22.9167	75	14.5833				3	7.04225	33.8028	16.9014	7.35294	30.8824	8.82353	16.0494	40.7407	37.037			3	16.129	38.7097	4.83871	1.69492	35.5932	8.47458	14.2857	41.4286	21.4286
		48	908.8	747.7				48	110.7	134.7					4	0	10.1266	0	0	15.7895	0	0	8.33333	8.33333				4	2.8169	28.169	11.2676	1.47059	16.1765	5.88235	2.46914	22.2222	4.93827			4	0	22.5806	1.6129	1.69492	16.9492	1.69492	0	15.7143	2.85714
		72	936.4	897.4				72	150	130.8					5	0	12.6582	0	0	0	0	0	0	0				5	1.40845	12.6761	0	0	10.2941	0	1.23457	2.46914	0			5	0	1.6129	0	0	1.69492	0	0	1.42857	1.42857
		162	769.8	980.1				162	164.1	222					6	0	0	0	0	0	0	0	0	0				6	0	1.40845	0	0	0	0	0	0	0			6	0	1.6129	0	0	0	0	0	0	0
			Body weight (g)						Liver/body weight ratio (%)
	Body weight	Time after PHx (h)	Mouse 1	Mouse 2			Liver/body weight ratio (%)	Time after PHx (h)	Mouse 1	Mouse 2
		0	28	19				0	4.28643	4.87105
		24	19	22				24	2.97579	3.24818
		48	19.1	19.3				48	4.75812	3.87409
		72	19	20.7				72	4.92842	4.33527
		162	18	21				162	4.27667	4.66714
	Figure 5D				24 h								Figure 5D				48 h								Figure 5D				72 h								Figure 5D				162h
		mOrange			mCherry			mCerulean						mOrange			mCherry			mCerulean						mOrange			mCherry			mCerulean						mOrange			mCherry			mCerulean
		PP	Mid	PC	PP	Mid	PC	PP	Mid	PC				PP	Mid	PC	PP	Mid	PC	PP	Mid	PC				PP	Mid	PC	PP	Mid	PC	PP	Mid	PC				PP	Mid	PC	PP	Mid	PC	PP	Mid	PC
	# cells per clone	1	1	1	1	1	1	1	1	1			# cells per clone	1	1	1	1	1	1	1	1	1			# cells per clone	1	1	1	1	1	1	1	1	1			# cells per clone	1	1	1	1	1	1	1	1	1
		1	1	1	1	1	1	1	1	1				1	1	1	1	1	1	1	1	1				1	1	1	1	1	1	1	1	1				1	1	1	1	1	1	1	1	1
		1	1	1	1	1	1	1	1	1				1	1	1	1	1	1	1	1	1				1	1	1	1	1	1	1	1	1				1	1	1	1	1	1	1	1	1
		1	1	1	1	1	1	1	1	1				1	1	1	1	1	1	1	1	1				1	1	1	1	1	1	1	1	1				1	1	1	1	1	1	1	1	1
		1	1	1	1	1	1	1	1	1				1	1	1	1	1	1	1	1	1				1	1	1	1	1	1	1	1	1				1	1	1	1	1	1	1	1	1
		1	1	1	1	1	1	1	1	1				1	1	1	1	1	1	1	1	1				1	1	1	1	1	1	1	1	1				1	1	1	1	1	1	1	1	1
		1	1	1	1	1	1	1	1	1				1	1	1	1	1	1	1	1	1				1	1	1	1	1	1	1	1	1				1	1	1	1	1	1	1	1	1
		1	1	1	1	1	1	1	2	1				1	1	1	1	1	1	1	1	1				1	1	1	1	1	1	1	1	1				1	1	1	2	1	1	1	1	1
		1	1	1	1	1	2	1	2	1				1	1	1	1	1	1	1	1	1				1	1	1	1	1	1	1	1	1				1	1	1	2	1	1	1	1	1
		1	1	1	1	1	2	2	2	1				1	1	1	1	1	1	1	1	1				1	1	1	1	1	2	1	1	1				1	1	1	2	1	1	1	1	1
		1	1	1	1	1	2	2	2	2				1	1	1	1	1	1	1	1	1				1	1	1	1	1	2	1	1	1				1	1	1	1	1	1	1	1	1
		1	1	1	1	1	2	2	2	2				1	1	1	1	1	1	1	1	1				1	1	1	1	1	2	1	1	2				1	1	1	1	1	1	1	2	1
		2	2	1	1	1	2	2	2	2				1	1	1	1	1	1	2	1	1				1	1	2	1	1	2	1	1	2				1	1	1	2	1	1	1	2	1
		2	2	1	1	1	3	2	2	2				1	1	1	1	1	1	2	2	1				1	1	2	1	1	2	1	1	2				1	1	1	2	1	1	1	2	1
		2	2	1	1	1	1	2	2	2				1	1	1	1	1	1	2	2	2				1	1	2	1	1	2	1	1	2				1	1	1	2	1	1	1	2	1
		2	2	1	1	1	1	2	2	2				1	1	1	1	1	1	2	2	2				1	1	2	1	1	2	1	1	2				1	1	1	2	1	1	1	2	1
		3	2	1	2	1	1	2	2	3				1	1	1	1	1	1	2	2	2				1	1	2	1	1	3	1	1	2				2	1	1	2	1	1	1	2	1
		3	2	2	2	1	1	2	2	3				1	1	1	1	1	1	2	2	2				1	1	2	1	1	3	2	1	2				2	1	1	3	1	1	1	2	1
		3	2	2	3	1	2	2	2	4				1	1	1	1	1	1	2	2	2				1	1	2	1	1	3	2	1	2				2	1	2	3	1	2	1	2	1
		3	2	2	1	1	2	2	2	2				1	1	1	1	1	1	2	2	2				1	1	2	1	1	3	2	1	2				2	1	2	1	1	2	1	2	1
		1	2	3	1	1	2	3	2	2				2	1	1	1	1	2	2	2	2				1	1	2	2	1	4	2	1	2				2	2	2	1	1	1	1	2	1
		1	2	3	1	2	3	3	2	2				2	1	1	1	1	2	2	2	2				1	1	2	2	1	1	2	1	2				2	2	2	2	1	2	2	2	1
		1	2	3	1	2	3	3	2	2				2	1	2	1	1	2	3	2	2				1	1	3	2	1	1	2	1	2				2	2	3	2	1	2	2	2	1
		1	3	3	1	2	3	1	2	2				2	1	2	1	1	2	3	2	2				1	1	3	2	1	1	3	2	2				3	2	3	2	1	2	2	2	1
		2	3	3	1	2	3	1	3	2				2	2	2	2	1	2	3	2	3				2	1	4	2	1	1	3	2	3				3	2	3	2	1	2	2	2	2
		2	3	3	1	2	3	1	3	3				2	2	2	2	1	2	3	2	3				2	1	1	1	1	1	3	2	3				1	2	3	2	1	2	2	2	2
		2	3	1	2	2	3	2	3	3				2	2	3	2	1	2	3	2	3				2	1	1	1	1	2	3	2	3				1	2	3	3	1	3	2	2	2
		2	3	1	2	2	3	2	3	3				3	2	3	4	1	2	3	2	3				3	1	1	1	1	2	1	2	3				1	2	1	3	1	3	2	2	2
		3	3	1	2	2		2	3	3				3	2	3	1	1	2	3	3	3				3	1	1	1	1	2	1	2	4				2	2	2		1	3	2	2	2
		3	3	1	2	2		2	3	3				3	2	3	1	1	2	3	3	3				3	1	1	1	1	2	1	2	4				2	2	2		1	3	2	2	2
		3	3	1	2	2		2	3	4				4	2	3	1	1	2	4	3	3				3	1	1	1	1	2	1	2	5				2	2	3		1		2	2	2
		3	3	2		2		2	3	4				5	2	3	1	1	2	5	3	3				1	1	2	1	1	3	1	2	1				2	2	3		1		3	2	3
		3	3	2		2		2	3	4				1	2	3	1	1	3	1	3	3				2	1	2	2	1		1	2	1				3	2	3		1		3	2	3
			3	2		3		2	3					1	2	3	2	1	3	1	3	3				2	1	2	2	1		1	2	1				3	2	3		2		3	2	4
			3	2		3		3	3					1	2	4	2	1	4	1	3	3				2	1	2	2	1		2	2	1				3	2	3		2		3	2	1
			3	2		3		3	3					1	2	4	2	1	4	1	3	3				2	2	3	2	1		2	2	2				3	2	3		2		3	2	2
			3	3		3		3	3					1	2	4	2	1	1	1	3	3				2	2		2	1		2	2	2				3	2	3		2		3	2	2
			3	3		3		3	3					1	2	4	2	2	1	1	3	3				2	2		3	1		2	2	2				3	2	3		2		3	2	2
			3	3		3		3	3					1	2	1	2	2	1	1	3	3				2	2		4	1		2	2	2					3	3		2			2	2
			4			4		3	3					1	2	1	3	2	1	1	3	3				2	2			1		2	2	2					3	3		2			2	2
			4			4		3	3					2	2	1	3	2	1	1	3	3				3	2			1		3	2	2					3			2			2	2
			4			1		3	3					2	2	1	3	2	2	1	3	3				3	2			1		3	2	2					3			2			2	3
			5			1			4					2	2	1	3	2	2	1	3	3				3	2			1		3	2	2					3			2			2	3
			5			1			4					2	2	2	3	2	2	1	3	4				3	2			1		3	2	3					3			2			2	3
			2			2			4					2	2	2		2	2	2	3	4				3	2			1		3	2	3					3			2			3	3
			2			2			4					2	2	2		2	2	2	3	4				3	2			1		3	2	3					3			2			3	3
			3			2			1					3	2	2		2	2	2	3	4					2			1			2	3					3			2			3	3
			3			2			2					3	2	2		2	3	2	3	1					2			1			2	3					3			2			3	3
			3			3			2					4	3	2		2	3	2	3	1					2			2			2	3					4			2			3	3
			3			3			2						3	2		2	3	2	3	1					2			2			2	3					4			2			3	3
			3			3			2						3	3		2	3	2	3	1					2			2			2	3					4			2			3	3
			3			4			2						3	3		2	4	2	3	1					2			2			2	3					4			2			3	4
			4			4			3						3	3		2	4	2	4	1					2			2			2	3					4			2			3	4
			4			4			3						3	3		2		3	4	1					2			2			2	3					4			2			3
			4			4			3						3	4		2		3	4	1					2			2			2						4			2			4
			4						3						3	4		2		3	4	1					2			2			2						4			2			4
			4						3						3	4		2		3	4	1					2			2			3						4			2			1
			5						3						3	4		2		3	4	1					2			2			3						5			3			1
			5						3						3			2		4	4	2					3			2			3						1			3			1
			5						3						3			2			4	2					3			2			3						1			3			2
			5						3						3			2			4	2					3			2			3						2			1			2
			5						3						3			2			4	2					3			2			3						2			2			2
			5						3						3			2			4	2					3			2			3						2			2			2
			5						3						3			3			4	2					3			3			3						3			2			2
			5						3						3			3			4	2					3			3			3						3			3			2
									3						3			3			4	2					3			3			3						4			3			2
									3						3			3			4	3					3			3			3						4			3			2
									3						3			3			4	3					3			3			3						4			3			3
									3						4			3			5	3					3			3			3						4			3			3
									3						4			3			5	3					3			3			3						4			3			3
	# of clones														4			3			1	3					3			3			3						4			3			3
															4			3			1	3					3			3			3						4			4			3
															4			3			1	3					3			3			3						4			4			3
															4			3			1	3					3			3			3						4			4			3
															4			3			1	3					3			3			3						5			4			3
															4			3			1	3					3			3			3						5			4			3
															4			3			1	3					3			4			3						5			4			3
															4			4			1						3			4			3						5			4			3
															4			4			1						4			4			4						5			4			4
															4			4			1						4			4			4						5			5			4
															5			4			1						4			4			4									5
															5			4			2						4			4			4									5
															5			4			2						4			4			4
															6			5			2						4			4			4				# of clones
															2			5			2						4			5			4
															2			1			2						4			1			4
															2			2			2						4			1			5
															2			2			2						4			1			1
															3			2			2						5			2			1
															3			2			2						6			2			1
															3			3			2						2			2			1
															3			3			2						2			2			1
															4			3			2						2			2			1
															4			3			2						2			2			1
															4			3			2						2			2			2
															4			3			3						2			3			2
															4			3			3						2			3			2
															4			4			3						3			3			2
															4			4			3						3			3			2
															4			4			3						3			3			2
															5			4			3						3			3			2
															5			4			3						4			3			2
															5			5			3						4			3			3
															5			5			3						4			4			3
															5			5			4						4			4			3
															5			5			4									5			3
													# of clones					5															3
																																	3
																																	3
																																	4
																																	4
																																	4
																									# of clones
[truncated: 22 more columns]

## Sheet: Figure 6
	Figure 6B
																		Figure 6H
	Body weight (g)	Days post-infection	MHV-A59				PBS
		0	33.2	36.9	32.1	36.1	36.6	36.5	34.8									Ki67+ hepatocytes per field of view (10X)	PP	Mid	PC
		1	34.2	35	29.9	35.2	34.9	34.5	34.8										1	2	0
		2	33.1	34.4	27.6	35.9	35.4	34.4	35.2										1	1	0
		3	31.1	34.3	27.6	35.9	35.8	34.5	34.8										1	1	0
		4	29.3	33.3	28.8	34.7	36.6	35.3	35.5										1	1	0
		5	29.7	34.3	30	35.3	35.9	35.2	35.4										1	1	0
		6	30	33.8	30	34.2	35.9	35	35										1	1	0
		7	29.3	34	28.4	34	36	35.9	35.5										1	2	0
																			1	1	0
																				1	0
	Figure 6D								Figure 6E											2	0
		Weeks post-infection										Weeks post-infection								1	0
	Total number of cells (relative to DAPI week 0) (%)	Control	1 week	4 weeks					CAG-EGFP+ area (%)		Control	1 week	4 weeks							2	0
		102.881	163.791	158.496							7.01	16.7	7.29							3	0
		108.331	173.144	157.53							5.74	18.81	8.45							1	0
		95.6542	177.125	156.564							6.54	17.91	7.31							1	0
		91.5189	164.448	155.598							6.41	19.65	7.86								0
		100.137	172.062	154.631							7.26	20.33	8.69								0
		92.1372	163.173	153.665							6.31	18.19	7.64								0
		107.249	153.317	152.699							6.32	17.31	8.36								0
		97.2388	151.308	151.733							6.19	18.91	7.12								0
		104.852	177.859	150.728							6.51	20.07	9.06								0
			161.395	149.762							5.85	20.21	9.72								0
			160.429	148.795							5.66	18.08	9.89								0
			159.462	147.829							6.37	19.64	8.52								0
											5.11	17.97	8.07								0
											5.49	19.87	9.37								0
											6.08	20.41	8.92								0
											6.24		8.55
											6.36
											7.03
											5.63
											5.76
											6.94
											5.38
	Figure 6F				1 week post-infection								Figure 6F			1 week post-infection									Figure 6G				4 weeks post-infection									Figure 6G			4 weeks post-infection
														mOrange			mCherry			mCerulean																			mOrange			mCherry			mCerulean
	Relative frequency (%)		mOrange			mCherry			mCerulean					PP	Mid	PC	PP	Mid	PC	PP	Mid	PC			Relative frequency (%)		mOrange			mCherry			mCerulean						PP	Mid	PC	PP	Mid	PC	PP	Mid	PC
	Clone size (cell number)	1	18.452	17.262	16.071	22.36	18.634	18.634	17.742	8.602	13.441		# cells per clone	1	1	1	1	1	1	1	1	1			Clone size (cell number)	1	14.8936	6.91489	9.04255	18.2927	9.7561	7.31707	11.1702	2.65957	6.38298			# cells per clone	1	1	1	1	1	1	1	1	1
		2	5.357	15.476	10.714	5.59	14.907	9.317	11.29	11.29	13.978			1	1	1	1	1	1	1	1	1				2	6.38298	9.04255	8.51064	13.4146	13.4146	6.70732	10.6383	5.85106	8.51064				1	1	1	1	1	1	1	1	1
		3	3.571	8.333	0.595	0.621	4.969	2.484	1.613	11.828	5.914			1	1	1	1	1	1	1	1	1				3	1.59574	10.1064	5.85106	1.21951	10.3659	7.92683	4.25532	7.97872	9.04255				1	1	1	1	1	1	1	2	1
		4	1.19	1.19	1.19	0	2.484	0	0	2.151	2.151			1	1	1	1	1	1	1	1	1				4	2.12766	6.38298	3.7234	0.609756	5.4878	1.82927	0.531915	11.1702	5.31915				1	1	1	1	1	1	1	2	1
		5	0.595	0	0	0	0	0	0	0	0			1	1	1	1	1	1	1	1	1				5	2.65957	4.78723	1.06383	0.609756	1.21951	1.82927	1.06383	9.57447	4.25532				1	1	1	1	1	1	1	3	2
		6	0	0	0	0	0	0	0	0	0			1	1	1	1	1	1	1	1	1				6	1.06383	4.25532	0.531915	0	0	0	0	1.59574	0				1	1	1	1	1	1	1	3	2
		7	0	0	0	0	0	0	0	0	0			1	1	1	1	1	1	1	1	1				7	0.531915	0.531915	0	0	0	0	0	0	0				1	1	1	1	1	1	1	3	2
														1	1	1	1	1	1	1	1	1																	1	1	1	1	1	1	1	3	2
														1	1	1	1	1	1	1	1	1																	1	1	1	1	1	1	1	3	2
														1	1	1	1	1	1	1	1	1																	1	1	1	1	1	1	1	3	2
														1	1	1	1	1	1	1	1	1																	1	2	1	1	1	1	1	3	2
														1	1	1	1	1	1	1	1	1																	1	2	1	1	1	1	1	3	2
														1	1	1	1	1	1	1	1	1																	1	2	1	1	1	2	1	3	2
														1	1	1	1	1	1	1	1	1																	1	2	2	1	1	2	1	4	2
														1	1	1	1	1	1	1	2	1																	1	2	2	1	1	2	1	4	2
														1	1	1	1	1	1	1	2	1																	1	2	2	1	2	2	1	4	3
														1	1	1	1	1	1	1	2	1																	1	2	2	1	2	2	1	4	3
														1	2	1	1	1	1	1	2	1																	1	2	2	1	2	2	1	4	3
														1	2	1	1	1	1	1	2	1																	1	2	2	1	2	2	1	4	3
														1	2	1	1	2	1	1	2	2																	1	3	2	1	2	2	1	4	3
														1	2	2	1	2	1	2	2	2																	1	3	2	1	2	2	1	4	3
														1	2	2	1	2	1	2	2	2																	1	3	3	1	2	2	2	4	3
														1	2	2	1	2	1	2	2	2																	1	3	3	1	2	2	2	4	3
														1	2	2	1	2	1	2	2	2																	2	3	3	1	2	2	2	4	3
														1	2	2	1	2	2	2	2	2																	2	3	3	1	2	3	2	4	3
														1	2	2	1	2	2	2	2	2																	2	3	3	1	2	3	2	4	3
														2	2	2	1	2	2	2	2	2																	2	3	3	1	3	3	2	4	3
														2	2	2	1	2	2	2	3	2																	2	3	3	2	3	3	2	4	3
														2	2	2	2	2	2	2	3	2																	2	3	3	2	3	3	2	4	3
														2	2	2	2	2	2	2	3	2																	2	3	3	2	3	3	2	5	3
														2	2	2	2	2	2	2	3	2																	2	3	3	2	3	3	2	5	3
														2	2	2	2	2	2	2	3	2																	2	3	4	2	3	3	2	5	4
														2	2	2	2	2	2	2	3	2																	2	3	4	2	3	3	2	5	4
														2	3	2	2	2	2	2	3	2																	3	4	4	2	3	3	2	5	4
														3	3	3	2	2	2	2	3	2																	3	4	4	2	3	3	2	5	4
														3	3	4	2	2	2	2	3	2																	3	4	4	2	3	3	2	5	4
														3	3	4	1	2	3	2	3	2																	4	4	4	2	3	3	2	5	4
														5	3	1	1	2	3	3	3	2																	4	4	5	2	3	4	2	5	4
														1	3	1	1	3	3	3	3	2																	4	4	5	2	4	4	2	5	4
														1	3	1	1	3	1	1	3	2																	5	4	6	2	4	4	2	5	4
														1	3	1	1	3	1	1	3	3																	5	4	1	2	4	5	2	5	4
														1	3	1	1	4	1	1	3	3																	5	5	1	2	4	5	2	5	5
														1	3	1	1	4	1	1	4	3																	5	5	1	2	4	5	3	5	5
														2	3	1	1	1	1	1	4	3																	5	5	1	2	4	1	3	5	5
														3	4	2	2	1	1	1	4	3																	6	5	2	3	4	1	3	5	5
														3	4	2	3	1	2	1	4	3																	7	5	2	3	4	1	3	5	5
														3	1	2		1	2	1	1	3																	1	5	2	5	4	1	3	5	5
														4	1	2		1	2	2	1	3																	1	5	2	1	5	1	3	6	5
														4	1			1	3	2	2	3																	1	5	2	1	1	1	3	6	5
															1			1		2	2	4																	1	6	2	1	2	1	3	6	1
															1			1		2	2	4																	1	6	2	2	2	1	4	1	1
															1			1		2	2	4																	2	6	2	2	2	1	5	1	1
															1			2		3	2	4																	2	6	3	2	2	2	5	1	1
															1			2			2	1																	2	6	4	2	2	2	1	2	1
															1			2			2	1																	4	6		2	2	2	1	2	1
															1			2			2	1																	6	6		2	2		1	2	1
															1			2			3	1																		7		4	2		1	2	1
															1			3			3	1																		1			2		1	2	2
															2			3			3	1																		1			2		1	2	2
															2			3			3	2																		1			2		2	2	2
															2			3			3	2																		2			3		2	2	2
															2			3			3	2																		2			3		2	2	2
															2			4			3	2																		2			3		2	3	2
															2			4				2																		2			3		3	3	3
															2							2																		2			3		4	3	3
															2							3																		2			4			3
															2							3																		2			5			3
															2							4																		2						3
															2																									3						4
															3																									3						4
															3																									3						4
															3																									3						4
															3																									3						4
																																								4
													# of clones																											4
																																								4
																																								4
																																								5
																																								6
																																						# of clones
[truncated: 29 more columns]

## Sheet: Supplementary Fig. 3
									Figure Supplementary 3 B																													Figure Spplementary 3H
																																										Week 20
									Spleen weight (mg)	Experimental (12xCCl4)					Control						Liver weight (mg)	Experimental					Control
									Week 14	294	70.9	163.7	125.1	92.7	79.4	80.4	92.1	119			Week 14	1400.7	1267.8	1250.4	1126.3	1386.6	958.1	800	1111.5	961.7								Leftt graph	Multinucleated			Mononucleated				Right graph	Multinucleated
									\Week 16	139.3	93.4	97.1	103.1	165.1	70.6	77.1	78.1				\Week 16	1224.7	929.2	1051.3	1281.2	1216.6	917.2	898	949.6									% Diploid hepatocytes	Mean	SEM	N	Mean	SEM	N		% Polyploid hepatocytes	Mean	SEM	N
									Week 20	80.9		86	110.8	98.4	59.3	105	87.3				Week 20	974.5	915	855	800	902	923.2	1098.6	974.5										7.48441	0.037	27	92.5156	0.071	27			9.78723	0.037	27
	Figure Supplementary 3 A
	Body weight (g)
		CCl4															control mice
	Animals	1	2	3	4	5	6	7	8	9	10	11	12	13	14	15	1	2	3	4	5	6	7	8	9	10
	Weeks of experiments 0	21.7	19.9	19.6	20.6	18.2	21.2	19.7	20.6	19.7	18.9	18.7	18.9	19.3	18.9	19	16.3	19.5	20	18.8	18.7	17.5	17.2	20.2	19.1	17.9
	1	20.9	19.8	19.5	20.3	18.6	21.9	19.4	20.6	20.1	18.4	18.4	19.5	19.7	19.2	19.3	16.8	19.5	19.8	19.1	19.1	18	20.3	17.5	18.4	17.4
	2	22.4	21.4	21.4	21.1	19.7	21.8	20.1	21.9	20	19.7	19.6	20.7	20.6	19.9	20.9	17.9	21.1	20.3	20.3	20	18.6	17.9	20.8	18.7	18
	3	22.8	21.5	21.3	21.9	20.1	22.7	21	22.8	21	20.9	20.4	20.7	20.9	19.9	20.9	17.7	20.6	21.1	21.1	20.2	18.8	18.6	21.5	19	18.6
	4	24.3	22.2	22.2	22.6	21.9	22.2	21.3	22.9	21.5	20.8	20.1	21.8	21.3	21.8	22.3	18	21.8	20.6	21.4	20.8	19.4	18.7	21.5	19.8	18.7
	5	23.8	22	22.6	23.5	21.6	23.4	21.4	22.5	21.6	20.4	20.6	21.1	21.1	21.9	22.1	18.3	21	21.7	21.9	20	19.9	18	22.4	19.7	19.2
	6	24.3	22.6	22.6	23.2	21.4	23.2	21.8	22.6	22	20.5	20.9	21.9	21.4	21.6	22.5	18.5	22.5	21.5	22.4	20.8	20	18.6	21.4	21.6	20.2
	Figure Supplementary 3F
						Week 20
		mOrange			mCherry			mCerulean				Figure Supplementary 3F						Week 20
	# cells per clone	PP	Mid	PC	PP	Mid	PC	PP	Mid	PC		Relative frequency (%)		mOrange			mCherry			mCerulean
		1	1	1	1	1	1	1	1	1		Clone size (cell number)	1	15	17.5	14.75	11.09	22.7533	13.7667	9.07457	38.6343	15.9928
		1	1	1	1	1	1	1	1	1			2	5	13	6.5	4.589	11.2811	7.64818	6.469	10.3324	2.15633
		1	1	1	1	1	1	1	1	1			3	2.5	6.5	4	2.486	8.98662	4.0153	2.24618	11.6801	0.539084
		1	1	1	1	1	1	1	1	1			4	1	2.25	1.75	0.765	4.2065	0.956023	0	2.33603	0.269542
		1	1	1	1	1	1	1	1	1			5	0.75	1.5	0	0	3.05927	0.573614	0	0.0898473	0
		1	1	1	1	1	1	1	1	1			6	0.75	1.75	0.25	0	0.764818	0.382409	0.0898473	0.0898473	0
		1	1	1	1	1	1	1	1	1			7	0.25	1	0	0	0.573614	0	0	0	0
		1	1	1	1	1	1	1	1	1			8	0	1	1	0	0.956023	0	0	0	0
		1	1	1	1	1	1	1	1	1			9	0.25	0.75	0	0	0.191205	0	0	0	0
		1	1	1	1	1	1	1	1	1			10	0.25	0.5	0	0.191	0	0	0	0	0
		1	1	1	1	1	1	1	1	1			>10	0	0.25	0	0	0.764818	0	0	0	0
		1	1	1	1	1	1	1	1	1
		1	1	1	2	1	1	1	1	1
		1	1	1	2	1	1	1	1	1
		1	2	1	2	1	1	1	1	1
		1	2	1	2	1	1	1	1	1
		1	2	1	2	1	1	1	1	1
		1	2	1	2	1	1	1	1	1
		1	2	1	2	2	1	1	1	1
		1	2	2	2	2	1	1	1	1
		1	2	2	2	2	1	1	1	1
		2	3	2	3	2	1	2	1	1
		2	3	2	3	2	1	2	1	1
		2	3	3	3	2	1	3	1	1
		2	3	4	3	2	1	3	1	1
		3	3	4	3	2	1	6	1	1
		3	3	4	4	3	1	2	1	1
		3	3	4	4	3	2	2	1	1
		5	3	4	4	3	2	2	1	1
		9	4	6	10	3	2	2	1	1
		10	4	8	1	3	2	2	1	1
		1	5	8	1	3	2	2	1	1
		1	6	8	1	3	2	2	1	1
		1	6	1	1	4	3	2	1	1
		1	6	1	1	4	3	2	1	1
		1	7	1	1	4	3	2	1	1
		1	8	1	1	5	3	2	1	1
		1	8	1	1	5	3	2	1	1
		1	9	1	1	5	3	2	1	1
		1	10	1	1	5	4	2	1	1
		1	10	1	1	5	5	2	1	1
		1	12	1	1	5	6	2	1	1
		1	1	1	1	6	1	2	1	1
		1	1	1	1	6	1	2	2	1
		1	1	1	1	8	1	2	2	1
		1	1	1	1	8	1	2	2	1
		1	1	1	1	8	1	2	2	1
		1	1	1	1	9	1	2	2	1
		1	1	1	1	12	1	2	2	1
		1	1	1	1	13	1	2	2	1
		2	1	1	1	13	1	2	2	1
		2	1	1	1	1	1	2	2	1
		2	1	1	2	1	1	2	2	1
		2	1	1	2	1	1	2	2	1
		2	1	1	2	1	1	2	2	1
		2	1	1	2	1	1	2	2	1
		2	1	1	2	1	1	2	2	1
		2	1	2	2	1	1	2	2	1
		3	1	2	2	1	1	2	2	1
		3	1	2	2	1	1	2	2	1
		3	1	2	3	1	1	2	2	1
		3	1	2	3	1	1	2	2	1
		5	1	2	3	1	1	2	2	1
		5	2	2	3	1	1	2	2	1
		6	2	2	1	1	1	2	2	1
		6	2	2	1	1	1	2	2	1
		6	2	2	1	1	1	2	2	1
		7	2	2	1	1	2	2	2	1
		1	2	2	1	1	2	2	2	1
		1	2	3	1	1	2	2	2	1
		1	2	3	1	1	2	2	2	1
		1	2	3	1	1	2	2	2	1
		1	2	4	1	1	2	2	2	1
		1	2	4	1	1	2	2	2	1
		1	2	8	1	1	2	2	2	1
		1	2	1	1	1	2	2	2	1
		1	2	1	1	1	2	2	2	1
		1	2	1	1	1	2	2	2	1
		1	2	1	1	1	2	2	2	1
		1	2	1	1	1	2	3	2	1
		1	2	1	1	1	2	3	2	1
		1	2	1	1	1	2	3	2	1
		1	2	1	1	1	2	3	2	1
		1	2	1	1	1	2	3	2	1
		1	2	1	1	1	3	3	2	1
		1	3	1	1	1	3	3	2	1
		1	3	1	1	1	3	3	2	1
		1	3	1	1	1	3	3	2	1
		2	3	1	2	2	3	3	2	1
		2	3	1	2	2	3	3	2	1
		2	3	1	2	2	4	3	2	1
		2	3	2	2	2	4	1	2	1
		2	3	2	2	2	4	1	2	1
		2	3	2	2	2	5	1	2	1
		2	4	2	2	2	5	1	2	1
		2	4	2	3	2	6	1	2	1
		3	5	2	3	2	1	1	2	1
		3	5	2	3	2	1	1	2	1
		3	5	2	3	2	1	1	2	1
		4	5	2	4	2	1	1	2	1
		4	5	2		2	1	1	2	1
		4	6	3		2	1	1	2	1
		4	6	3		2	1	1	2	1
			6	3		2	1	1	2	1
			7	3		2	1	1	2	1
			7	3		2	1	1	2	1
			8	3		2	1	1	2	1
			8	3		2	1	1	2	1
			9	3		2	1	1	2	1
			9	3		2	1	1	2	1
			1	3		3	1	1	2	1
			1	3		3	1	1	2	1
			1	3		3	1	1	2	1
			1			3	1	1	2	1
			1			3	1	1	2	1
			1			3	1	1	2	1
			1			3	2	1	2	1
			1			3	2	1	2	1
			1			3	2	1	2	2
			1			3	2	1	2	2
			1			3	2	1	2	2
			1			3	2	1	2	2
			1			3	2	1	2	2
			1			3	2	1	2	2
			1			3	2	1	2	2
			1			3	2	1	2	2
			1			3	2	1	2	2
			1			3	2	1	2	2
			1			4	2	1	2	2
			1			4	2	1	2	2
			1			4	2	1	2	2
			1			4	2	1	2	2
			1			4	2	1	3	2
			1			4	3	1	3	3
			1			4	3	1	3	3
			1			4	3	1	3	3
			1			4	3	1	3	3
			1			4	3	1	3	3
			1			5	3	1	3	4
			1			5	3	1	3	4
			1			5	3	1	3	1
			1			5	3	1	3	1
			1			5	4	1	3	1
			1			6		1	3	1
			1			6		1	3	1
			2			7		1	3	1
			2			7		1	3	1
			2			7		1	3	1
			2			8		1	3	1
			2			8		1	3	1
			2			12		1	3	1
			2			1		1	3	1
			2			1		1	3	1
			2			1		1	3	1
			2			1		1	3	1
			2			1		1	3	1
			2			1		1	3	1
			2			1		1	3	1
			2			1		1	3	1
			2			1		1	3	1
			2			1		1	3	1
			2			1		1	3	1
			2			1		1	3	1
			2			1		1	3	1
			2			1		1	3	1
			2			1		1	3	1
			2			1		1	3	1
			2			1		1	3	1
			3			1		1	3	1
			3			1		1	3	1
			3			1		1	3	1
			3			1		1	3	1
			3			1		1	3	1
			3			1		1	3	1
			3			1		1	3	1
			3			1		1	3	1
			3			1		2	3	1
			4			1		2	3	1
			4			1		2	3	1
			4			1		2	3	1
			4			1		2	3	1
			4			1		2	3	1
			6			1		2	3	1
			7			1		2	3	1
						1		2	3	1
						1		3	3	1
						1		3	3	1
						1		3	3	1
						1		3	3	1
						1		1	3	1
						1		1	3	1
						1		1	3	1
						1		1	3	1
						1		1	3	1
						1		1	3	1
						1		1	3	1
						1		1	3	1
						1		1	3	1
						1		1	3	1
						1		1	3	1
						1		1	3	2
						1		1	3	2
						1		1	3	2
						1		1	3	2
						1		1	3	2
						1		1	3	2
						1		1	3	2
						1		1	3	2
						1		1	3	2
						1		1	3	3
						1		1	3	4
						1		1	3
						1		1	3
						1		1	3
						1		1	3
						2		1	3
						2		1	3
						2		1	3
						2		1	3
						2		1	3
						2		1	3
						2		1	3
						2		1	3
						2		1	3
						2		1	3
						2		1	3
						2		1	3
						2		1	3
						2		1	3
						2		1	3
						2		1	3
						2		1	3
						2		1	3
						2		1	3
						2		1	3
						2		1	3
						2		1	3
						2		1	3
						2		1	3
						2		1	3
						2		1	3
						2		1	3
						2		1	3
						2		1	3
						3		1	3
						3		1	3
						3		1	3
						3		1	3
						3		1	3
						3		1	3
						3		1	3
						3		1	3
						3		1	3
						3		1	4
						3		1	4
						3		1	4
						3		1	4
						3		1	4
						3		1	4
						3		1	4
						3		1	4
						3		1	4
						3		1	4
						3		1	4
						3		1	4
						3		1	4
						4		1	4
						4		1	4
						4		1	4
						4		2	4
						4		2	4
						4		2	1
						4		2	4
						4		2	4
						4		2	4
						5		2	1
						5		2	1
						5		3	1
						5		3	1
						5		3	1
								3	1
								3	1
								3	1
								3	1
									1
									1
									1
									1
									1
									1
									1
									1
									1
									1
									1
									1
									1
									1
									1
									1
									1
									1
									1
									1
									1
									1
									1
									1
									1
									1
									1
									1
									1
									1
									1
									1
									1
									1
									1
									1
									1
									1
									1
									1
									1
									1
									1
									1
									1
									1
									1
									1
									1
									1
									1
									1
									1
									1
									1
									1
									1
									1
									1
									1
									1
									1
									1
									1
									1
									1
									1
									1
									1
									1
									1
									1
									1
									1
									1
									1
									1
									1
									1
									1
									1
									1
									1
									1
									1
									1
									1
									1
									1
									1
									1
									1
									1
									1
									1
									1
									1
									1
									1
									2
									2
									2
									2
									2
									2
									2
									2
									2
									2
									2
									2
									2
									4
									4
									4
									6
									1
									1
									1
									1
									1
									1
									1
									1
									1
									1
									1
									1
									1
									1
									1
									1
									1
									1
									1
									1
									1
									1
									1
									1
									1
									1
									1
									1
									1
									1
									1
									1
									1
									1
									1
									1
									1
									1
									1
									1
									1
									1
									1
									1
									1
									1
									1
									1
									1
									1
									1
									1
									1
									1
									1
									1
									1
									1
									1
									1
									1
									1
									1
									1
									1
									1
									1
									1
									1
									1
									1
									1
									1
									1
									1
									1
									1
									1
									1
									1
									1
									1
									1
									1
									1
									1
									1
									1
									1
									1
									1
									1
									1
									1
									1
									1
									1
									1
									1
									1
									1
									1
									1
									1
									1
									1
									1
									1
									1
									1
									1
									1
									1
									1
									1
									1
									1
									1
									1
									1
									1
									1
									1
									1
									1
									1
									1
									1
									1
									1
									1
									1
									1
									1
									1
									1
									1
									1
									1
									1
									1
									1
									1
									1
									1
									1
									1
									1
									1
									1
									1
									1
									1
									1
									1
									1
									1
									1
									1
									1
									1
									1
									1
									1
									1
									1
									1
									1
									1
									1
									1
									1
									1
									1
									1
									1
									1
									1
									1
									1
									1
									1
									1
									1
									1
									1
									1
									1
									1
									1
									1
									1
									1
									1
									1
									1
									1
									1
									1
									1
									1
									1
									1
									1
									1
									1
									1
									1
									1
									1
									1
									1
									1
									1
									1
									1
									1
									1
									1
									1
									1
									1
									1
									1
									1
									1
									1
									1
									1
									1
									1
									1
									1
									1
									1
									1
									1
									1
									1
									1
									1
									1
									1
									1
									1
									1
									1
									1
									1
									1
									1
									1
									1
									1
									1
									1
									1
									1
									1
									1
									1
									1
									1
									1
									1
									1
									1
									1
									1
									1
									1
									1
									1
									1
									1
									1
									1
									1
									1
									2
									2
									2
									2
									2
									2
									2
									2
									2
									2
									2
									2
									2
									3
									3
									3
									3
									3
									3
									3
									3
									3
									4
									4
	# of clones								5
[truncated: 3 more columns]

## Sheet: Supplementary Fig. 5
	Figure Supplementary 5A
																													Figure Supplementary 5C																Figure Supplementary 5D
					0 h										Figure 5A						0 h
															Relative frequency (%)		mOrange			mCherry			mCerulean						Ki67+ cells (%)	Time 0	Time o	Time 24	Time 24	Time 48	Time 48	Time 72	Time 72	Time 162	Time 162	h after PHx					CD31 area (%)	0	24	48	72
		mOrange			mCherry			mCerulean							Clone size (cell number)	1	55.0459	67.4312	60.5505	57.3529	70.5882	48.5294	58.2278	62.0253	56.962					1.16783	0.333667	6.57837	0.13245	7.3085	1.05411	10.2507	2.58112	1.99203	8.08196							4.625	10.32	7.94	7.36
	# cells per clone	PP	Mid	PC	PP	Mid	PC	PP	Mid	PC						2	19.2661	49.5413	11.0092	13.2353	57.3529	17.6471	22.7848	41.7722	15.1899					0.834202	0.417101	13.0841	0.0584112	8.09365	0.83612	3.92017	1.67498	2.47839	10.7205							3.296	12.18	9.74	9.56
		1	1	1	1	1	1	1	1	1						3	6.88073	19.2661	2.75229	2.94118	23.5294	2.94118	5.06329	26.5823	7.59494					0.929432	0.654045	11.1911	0.0554017	7.22034	0.644068	3.88622	0.841346	1.5467	10.0535							3.913	10.23	6.99	10.13
		1	1	1	1	1	1	1	1	1						4	0	4.12844	1.37615	0	5.88235	0	0	5.06329	0					1.18265	0.262812	10.6536	0	8.52899	1.19789	1.69851	0.283086	0.320384	7.20865							3.268	8.58	4.3	19.33
		1	1	1	1	1	1	1	1	1						5	0	2.75229	0	0	0	0	0	0	0					1.20783	1.70762	16.415	0	6.14961	1.74392	1.37987	0.568182	0.801509	9.33522							7.1	10.26	12.87	9.76
		1	1	1	1	1	1	1	1	1						6	0	0	0	0	0	0	0	0	0					0.998336	0.698835	10.6801	0	6.88291	1.02848	1.15207	0.645161	0.0858738	8.45857							6.258	5.53	15.82	10.03
		1	1	1	1	1	1	1	1	1																				0.685826	1.24102	11.1765	0	9.42161	1.30957			0.411805	10.9815							7	5.61	14.39	8.72
		1	1	1	1	1	1	1	1	1																				1.12513	1.09103	17.0616	1.73776	10.9628	0.913563			0.725689	16.0377							8.347	4.28	16.73	10.13
		1	1	1	1	1	1	1	1	1																				1.16543	1.16543	18.3837	0	17.4231	1.65935			1.44262	9.11475							9.84	4.51	17.14	14.27
		1	1	1	1	1	1	1	1	1																				1.2425	0.17138	13.2249	0	34.7082	3.01811			1.1811	11.1811							10.24		16.84	19.14
		1	1	1	1	1	1	1	1	1																						7.72309	0	10.7128	1.01833			0.824402	12.7782									16.25
		1	1	1	1	1	1	1	1	1																				0.0456204	1.00365	8.44951	0	9.63082	0.642055			0.69808	12.1291									17.14
		1	1	1	1	1	1	1	1	1																				0.506757	0.844595	8.59766	0	10.1886	0.562355
		1	1	1	1	1	1	1	1	1																				0.449326	1.49775			0.70922	0.485256
		1	1	1	1	1	1	1	1	1																				0.615069	3.07535
		1	1	1	1	1	1	1	1	1																				0.803428	1.33905
		1	1	1	1	1	1	1	1	1																				0.116234	1.27857
		1	1	1	1	1	1	1	1	1																				0.367816	1.88506
		1	1	1	1	1	1	1	1	1																				0.615239	1.46711
		1	1	1	1	1	1	1	1	1																				0.703871	1.60885
		1	1	1	1	1	1	1	1	1																				0.750221	1.50044
		2	1	1	1	1	2	1	1	1																				0.0231	0.808501
		2	1	1	2	1	2	1	1	1																				0.0320821	0.0115496
		2	1	1	2	1	2	1	1	2																				0.0636335	0.00477251
		2	1	1	2	1	2	1	1	2																				0.0304044	0.00790514
		2	1	1	2	1	2	2	1	2																				0	0.00675105
		2	1	1	2	1	2	2	2	2																				0.0697107	0.0115023
		2	1	1	2	1	2	2	2	2																				0.0314268	0.00911376
		2	1	2	3	1	3	2	2	2																				0.032144	0.00900032
		2	1	2	3	1	1	2	2	2																				0	0.0194346
		2	2	2	1	2	1	2	2	2																				0.129366	0.0113195
		2	2	2	1	2	1	2	2	2																				0.0930233	0.023876
		2	2	2	1	2	1	2	2	2																				0.0678887	0.0105227
		3	2	2	1	2	1	2	2	3																				0.0379795	0.014812
		3	2	3	1	2	1	3	2	3																				0	0.0120205
		3	2	3	1	2	1	3	2	3																				0	0.0246605
		3	2	4	1	2	1	3	2	3																				0	0.010449
		3	2	1	1	2	1	3	2	3																				0.054615	0.00464227
		1	2	1	1	2	1	1	2	3																				0	0.00602582
		1	2	1	1	2	1	1	2	1																				0.19992	1.03958
		1	2	1	1	2	1	1	2	1																				0.30453	1.59878
		1	2	1	1	2	1	1	2	1																				0.241896	1.88679
		1	2	1	1	2	1	1	2	1																				0.0925926	0
		1	2	1	1	2	2	1	2	1																				0.136674	0.637813
		1	2	1	1	2	2	1	2	1																				0.0959233	0.239808
		1	2	1	1	2	2	1	2	1																				0.088574	0.531444
		1	2	1	1	2	2	1	2	1																				0.103573	0.7768
		1	2	1	1	2	2	1	2	1
		1	2	1	1	2	3	1	2	1
		1	2	1	2	2		1	2	1
		1	2	1	2	2		1	2	1
		1	2	1	2	2		1	2	1
		1	2	1		2		1	2	1
		1	2	1		2		1	2	1
		1	2	1		2		1	3	1
		1	2	2		2		1	3	1
		1	2	2		2		1	3	1
		1	2			2		1	3	1
		1	3			2		1	3	1
		2	3			2		1	3	1
		2	3			2		1	3	1
			3			3			3	1
			3			3			3	1
			3			3			3	2
			3			3			3	2
			3			3			3
			3			3			3
			3			3			3
			3			3			3
			3			3			3
			3			3			3
			3			3			3
			4			3			3
			4			3			3
			4			4			3
			5			4			4
			5			4			4
			1			4			4
			1			1			4
			1			1			1
			1			1			1
			1			1			1
			1			1			1
			2			1			1
			2			1			1
			1			1			1
			1			1			1
			1			1			1
			1			1			1
			1			1			1
			1			1			1
			1			1			1
			2			1			1
			2			1			1
			1			1			1
			1			1			1
			1			1			1
			1			1			1
			1			2			1
			1			2			1
			1			2			1
			1			2			1
			2			2			1
			2			2			1
			2			2			2
			2			2			2
						2			2
						3			2
						3			2
	# of clones					3
[truncated: 15 more columns]

## Sheet: Supplementary Fig. 6
	Figure Supplementary 6A					Figure Supplementary 6B					Figure Supplementary 6C									Figure Supplementary 6D						Figure Supplementary 6E
	Hepatic necrosis area (um2)	1 week	4 weeks			Hepatic apoptosis area (%)	1 week	4 weeks			Ki67 positive cells (%)	Control Hepatocytes	Control non-hepatocyte cells	1 week after infection hepatocytes	1 week after infection non-hepatocyte cells	4 weeks after infection hepatocytes	4 weeks after infection non-hepatocyte cells			CD68+ area (%)	Control	1 week	4 weeks			CD45+ area (%)	Control	1 week	4 weeks
		42604.5	5984.73				3.41	0.13				1.16783	0.333667	0		0.0267023	0.453939				2.32	6.43	1.58				0.42	12.91	2.24
		62228	2722.89				2.83	0.09				0.834202	0.417101	0	0.00071702	0.0280112	0.336134				2.42	8.02	1.86				0.46	14.19	0.82
		16638.2	4657.3				2.58	0.09				0.929432	0.654045	0	0.00223152	0	0.365762				3.78	10.84	1.45				0.37	8.83	1.7
		75268.9	2986.29				2.51	0.09				1.18265	0.262812	0	0.00240746	0.0245341					3.04	13.46	2.69				0.38	3.15	1.15
		43853.5	2915.15				2.54	0.56				1.20783	1.70762	0	0.00487805	0	0.296231				2.29	7.02	1.68				0.68	5.78	1.16
		10434.5	5407.6				2.56	0.12				0.998336	0.698835	0	0	0	0.471953				3.38	8.07	1.81				0.87	5.23	1.89
		4789.52	448.725				2.66	0.09				0.685826	1.24102	0	0.00352903	0.0499906	0.324939				1.36	10.68	2.2				0.62	5.36	0.92
		43028.6	0				2.87	0.09				1.12513	1.09103	0	0.00088679	0.100611	0.779739				1.3		2.68				0.17	6.23	1.78
		25496.1	0				4.13	0.1				1.16543	1.16543	0	0.00092507	0.0759374	0.404999				1.13	13.84	2.34					17.63	1.17
		31773	0				3.17	0.09				1.2425	0.17138	0	0.00231214						1.39	9.39	1.47					9.57	0.92
		29788	0				4.54	0.1						0	0.00267142	0.0512756	0.23074				1.39	10.86	1.79				0.26	17.75	1.32
		4189.48	0				3.07	0.1				0.0456204	1.00365	0	0.00606827	0.0516073	0.206429				1.85	13.88	3.22				0.55	18.38	2.7
		1779.63	0				1.52	0.09				0.506757	0.844595			0.0519433	0.285688					10.65					0.29	7.58	1.94
		2437.74					1.9	0.09				0.449326	1.49775	0	0.00173827	0.0261418	0.156851					11.86	1.92				0.33	13.85	2.12
		2025.33					1.74	0.09				0.615069	3.07535	0	0.00059382	0.0512756	0.128189						1.45				0.3	15.87	0.8
		1048.07					2.49	0.11				0.803428	1.33905	0	0.00262209	0.0774109	0.129018						1.9				0.26	9.07	2.92
		19962.9					2.24	0.13				0.116234	1.27857	0	0.00262718	0.0259716	0.15583						1.6				0.13	15.7	1
		2616					2.33					0.367816	1.88506	0	0.00292184	0.0261418	0.130709						1.79					14.63	0.62
		1631.33										0.615239	1.46711	0	0.00214823	0	0.103887						1.72						1.67
		923.13										0.703871	1.60885	0	0.00080667	0	0.365985						1.96					8.5
		53634.2										0.750221	1.50044	0	0.00152983								1.45					11.52	1.5
		71203.9										0.0231	0.808501	0	0.00316539													15	1.5
		3414.19										0.0320821	0.0115496	0	0.00583847													14.76	2.21
		60221.4										0.0636335	0.00477251	0	0.00315657													10.61	2.73
		56286.7										0.0304044	0.00790514	0	0.00271941													11.08	1.45
		59511.4										0	0.00675105															11.94	1.83
		55181.7										0.0697107	0.0115023															18.28	1.93
												0.0314268	0.00911376															10.56	2.18
												0.032144	0.00900032															11.09	2.41
												0	0.0194346															16.19	2.68
												0.129366	0.0113195															13.91	1.85
												0.0930233	0.023876															14.16	0.86
												0.0678887	0.0105227															9.25	1.34
												0.0379795	0.014812															12.2	0.95
												0	0.0120205															11.26	1.62
												0	0.0246605
												0	0.010449
												0.054615	0.00464227
												0	0.00602582
												0.19992	1.03958
												0.30453	1.59878
												0.241896	1.88679
												0.0925926	0
												0.136674	0.637813
												0.0959233	0.239808
												0.088574	0.531444
												0.103573	0.7768

## Sheet: Supplementary Fig. 7
	Figure Supplementary 7A																												Figure Supplementary 7B													Figure Supplementary 7C							Figure Supplementary 7D
						CONTROL													3 days after CCl4															6 days after CCl4
		mOrange			mCherry			mCerulean							mOrange			mCherry			mCerulean									mOrange			mCherry			mCerulean						Ki67+ hepatocytes per field of view (10X)	PP	Mid	PC				Ki67+ cells (%)
	# cells per clone	PP	Mid	PC	PP	Mid	PC	PP	Mid	PC				# cells per clone	PP	Mid	PC	PP	Mid	PC	PP	Mid	PC						# cells per clone	PP	Mid	PC	PP	Mid	PC	PP	Mid	PC					1	37	40
		1	1	1	1	1	1	1	1	1					1	1	1	1	1	1	1	1	1							0	1	0	1	1	0	1	1	1					0	40	33
		1	1	1	1	1	1	1	1	1					1	1	1	1	1	1	1	1	1							0	1	0	1	1	1	1	2	1					1	54	10
		1	1	1	1	1	1	1	1	1					1	1	1	1	1	1	2	1	1							0	1	1	1	1	1	1	2	1					0	58	10
		1	1	1	1	1	1	1	3	1					1	1	1	2	1	1	3	1	1							1	1	1	1	2	1	1	2	1					0	49	20
		1	1	1	1	1	1	1	2	1					1	1	1		1	1		1	1							1	1	1	1	2	1	1	2	1					0	54	18
		1	1	1	1	1	1	1	2	1					1	1	1		1	1		1	1							1	1	1	1	2	1	1	2	1					0	67	11
		1	1	1	1	1	1	1	2	1					2	1	1		1	1		1	1							1	1	1	1	2	1	1	2	1					1	49	10
		1	1	1	1	1	1	1	1	1					2	1	1		1	1		1	1							1	1	1	1	2	1	1	2	1					0	47	4
		1	1	1	2	1	1	1	1	1					2	1	1		1	1		1	1							1	1	1	1	2	1	1	3	1					0	46	9
		1	1	1	2	1	1	1	1	1					3	1	1		1	1		1	1							1	2	1	1	2	1	1	3	1					0	62	4
		1	2	1	2	1	1	1	1	1					3	1	1		1	1		1	1							1	2	1	1	2	1	1	3	1					0	55	7
		1	2	1		1	1	1	1	1					3	1	1		1	1		1	1							1	2	1	1	2	2	1	3	1					0	63	3
		1	2	1		1	1	1	1	1						1	1		1	1		1	1							1	2	1	1	2	2	1	3	2					0	64	4
		1	2	1		1	1	1	1	1						1	1		1	1		1	1							1	2	1	1	2	2	1	3	2					0	61	5
		1	2	1		2	1	1	1	1						1	1		1	1		1	1							1	2	1	1	2	2	1	3	2					1	51	6
		1	2	2		2	1	1	1	1						1	1		1	1		1	1							1	2	2	2	2	2	1	3	2					1	50	5
		1	2	2		2	1	1	1	1						1	2		1	1		1	1							1	2	2	2	2	2	1	3	2					1	53	2
		2	3	2		2	1	2	1	2						1	2		1	1		1	2							1	2	2	2	3	2	1	3	2					2	41	13
		2	3	2		2	1	1	1	2						1	2		1	1		1	2							2	2	2	2	3	2	1	3	2					1	52	9
		2	1	1		2	1	1	1	2						1	2		1	1		1	2							2	2	2	2	3	2	1	3	2					0	36	5
		2	1	1		2	1	1	2	1						1	2		1	1		1	2							2	2	2	2	3	2	2	3	2					0	54	3
			1	1		2	1	1	2	1						1	2		1	1		1	2							2	2	2	2	3	2	2	3	2
			1	1		3	1	1	2	1						1	6		1	1		1	2							2	2	2	2	3	2	2	3	2
			1	1		3	2	1	1	1						1	7		1	1		1	3								2	2		3	3	2	3	2
			1	1		1	2	1	1	1						1			1	1		1	3								2	2		3	3	2	3	2
			1	1		1	2		1	1						1			1	1		1	3								2	2		3	3	2	3	2
			1	1		1	2		1	1						1			1	1		1	4								2	2		3	3	2	3	2
			1	1		1	2		1	1						1			1	2		1									2	2		3	3		3	2
			1	1		1	2		1	1						1			1	3		1									2	2		3	3		3	2
			1	1		1	3		1	1						1			1	3		1									3	2		3	3		3	2
			1	1		1			1	1						1			1	3		1									3	3		3	3		4	2
			1	1		1			1	1						1			1	4		1									3	3		3	4		4	2
			1	1		1			1	1						1			1	4		1									3	3		3			4	2
			1	1		1			1	1						1			1	5		1									3	3		3			4	2
			1	1		1			1	1						1			1			1									3	3		3			4	2
			1	1		1			1	1						1			1			1									3	3		4			4	2
			1	1		1			1	1						1			1			1									3			4			4	2
			1	1		1			1	1						1			1			1									3			4			4	2
			1	1		1			1	1						1			1			1									3			4			4	3
			1	1		1			1	1						1			1			1									3			4			4	3
			2	1					1	1						1			1			1									3			4			4
			2	2					1	1						1			2			2									3			4			4
				2					1	1						1			2			2									3			4			4
				2					1	1						1			2			2									3			4			4
				2					1	1						1			2			2									3			4			4
				2					1	1						1			2			2									3			4			4
				2					1	1						1			2			2									3			4			4
				2					1	1						1			2			2									3			4			4
				2					1	1						1			2			2									3			4			4
				2					1	1						1			2			2									3			4			4
				2					1	1						1			2			2									3			4			4
				2					1	1						1			2			2									4			4			4
				2					1	1						1			2			2									4			4			4
				3					1							1			2			2									4			4			4
									1							2			2			2									4			5			4
	# of clones								1							2			2			2									4			5			4
									1							2			3			2									4			5			4
																2			3			2									4			5			4
																2			3			2									4			5			5
																2			3			2									4			5			5
																2			3			2									4			5			5
																2			3			2									4			5			5
																2			3			2									4			6			5
																2			3			2									4			6			5
																2			3			2									4			6			5
																2			3			2									4			6			5
																2			3			3									4			6			5
																2			3			3									4			6			5
																2			3			3									4			6			5
																2			3			3									5			6			5
																2			3			3									5						5
																2			3			3									5						5
																2			3			3									5						5
																2			4			3							# of clones		5						5
																2			4			3									6						5
																2			4			3									6						5
																2			4			3									6						5
																2			4			3									6						5
																2			4			4									6						5
																2			5			4									7						5
																2			5			4															6
																3			5			4															6
																3			6			4															6
																3			6			5
																3
																3
																3
																3
																3
																3
																3
																3
																3
																3
																3
																3
																4
																4
																4
																4
																4
																4
																4
																4
																5
																5
																5
																5
																6
																10
														# of clones
[truncated: 8 more columns]
